# Supplementary material for: Divergent Pseudomonas aeruginosa LpxO enzymes perform site-specific lipid A 2-hydroxylation
Source: mBio. 2023 Dec 22;15(2):e02823-23. doi: 10.1128/mbio.02823-23 (PMC10865791; doi:10.1128/mbio.02823-23)
Supplement: Table S1 — All strains examined in this study. [file mbio.02823-23-s0002.xlsx]

## Sheet: Sheet1
Table S1. Strains examined in this study.
Strain Name		Patient #		age of isolate collection (years)	colored wedge in Figure 1C	Origin	Source Material	Obtained from		Final Contig no.		Genome size (bp)		GC (%)		N50		Total Reads	Total Bases	Genome size (bp)	seq cov	BioProject	BioSample	WGS	SRA
SE1		1		8.26	red	Late CF	Sputum	Seattle Children's Hospital (Moskowitz)		96		6546937		66.35		161349		3040044	418006050	6546937	63.8476	PRJNA967106	SAMN34576065	JASCBS000000000	SRR24707258
SE4		1		9.17	red	Late CF	Sputum	Seattle Children's Hospital (Moskowitz)		68		6547059		66.35		208122		6345156	872458950	6547059	133.26	PRJNA967106	SAMN34576066	JASCBT000000000	SRR24707257
SE5		1		9.66	N/A	Late CF	Sputum	Seattle Children's Hospital (Moskowitz)		76		6544235		66.26		175305		4537860	623955750	6544235	95.3443	PRJNA967106	SAMN34576067	JASCBU000000000	SRR24707230
SE8		1		10.94	N/A	Late CF	Sputum	Seattle Children's Hospital (Moskowitz)		58		6811075		66.23		229512		4246326	583869825	6811075	85.7236	PRJNA967106	SAMN34576068	JASCBV000000000	SRR24707216
SE9		1		11.79	red	Late CF	Sputum	Seattle Children's Hospital (Moskowitz)		93		6345888		66.51		145142		3473644	477626050	6345888	75.2654	PRJNA967106	SAMN34576069	JASCBW000000000	SRR24707205
SE10		1		11.92	N/A	Late CF	Sputum	Seattle Children's Hospital (Moskowitz)		51		6483374		66.32		246365		5074118	697691225	6483374	107.612	PRJNA967106	SAMN34576070	JASCBX000000000	SRR24707131
SE11		1		12.17	N/A	Late CF	Sputum	Seattle Children's Hospital (Moskowitz)		78		6486223		66.32		135067		2771258	381047975	6486223	58.7473	PRJNA967106	SAMN34576071	JASCBY000000000	SRR24707120
SE12		1		12.61	red	Late CF	Sputum	Seattle Children's Hospital (Moskowitz)		93		6467121		66.4		174908		4734864	651043800	6467121	100.67	PRJNA967106	SAMN34576072	JASCBZ000000000	SRR24707081
SE13		1		12.96	red	Late CF	Sputum	Seattle Children's Hospital (Moskowitz)		83		6464515		66.41		168293		4205216	578217200	6464515	89.4448	PRJNA967106	SAMN34576073	JASCCA000000000	SRR24707070
SE14		1		13.22	red	Late CF	Sputum	Seattle Children's Hospital (Moskowitz)		77		6464418		66.41		201556		5304290	729339875	6464418	112.824	PRJNA967106	SAMN34576074	JASCCB000000000	SRR24707059
SE16		1		13.53	red	Late CF	Sputum	Seattle Children's Hospital (Moskowitz)		89		6453315		66.41		165606		4242896	583398200	6453315	90.4029	PRJNA967106	SAMN34576075	JASCCC000000000	SRR24707256
SE17		1		13.05	red	Late CF	Sputum	Seattle Children's Hospital (Moskowitz)		91		6334015		66.51		171161		4194834	576789675	6334015	91.0623	PRJNA967106	SAMN34576076	JASCCD000000000	SRR24707245
SE19		1		14.19	red	Late CF	Sputum	Seattle Children's Hospital (Moskowitz)		89		6460176		66.41		154311		4141694	569482925	6460176	88.1528	PRJNA967106	SAMN34576077	JASCCE000000000	SRR24707234
SE21		1		15.67	red	Late CF	Sputum	Seattle Children's Hospital (Moskowitz)		108		6461240		66.41		132979		3619488	497679600	6461240	77.0254	PRJNA967106	SAMN34576078	JASCCF000000000	SRR24707188
SE22		1		16.66	red	Late CF	Sputum	Seattle Children's Hospital (Moskowitz)		112		6448540		66.47		114749		6069038	834492725	6448540	129.408	PRJNA967106	SAMN34576079	JASCCG000000000	SRR24707177
AD2		2		14.65	N/A	Late CF	Sputum	Seattle Children's Hospital (Moskowitz)		60		6524129		66.38		298709		5484820	754162750	6524129	115.596	PRJNA967106	SAMN34576080	JASCCH000000000	SRR24707166
AD3		2		14.85	N/A	Late CF	Sputum	Seattle Children's Hospital (Moskowitz)		85		6806818		66.15		170874		5657908	777962350	6806818	114.292	PRJNA967106	SAMN34576081	JASCCI000000000	SRR24707155
AD5		2		15.05	N/A	Late CF	Sputum	Seattle Children's Hospital (Moskowitz)		126		6846527		66.12		111629		4030608	554208600	6846527	80.9474	PRJNA967106	SAMN34576082	JASCCJ000000000	SRR24707144
AD6		2		15.45	N/A	Late CF	Sputum	Seattle Children's Hospital (Moskowitz)		81		6815848		66.13		197553		4669764	642092550	6815848	94.2058	PRJNA967106	SAMN34576083	JASCCK000000000	SRR24707105
AD7		2		15.58	N/A	Late CF	Sputum	Seattle Children's Hospital (Moskowitz)		84		6790007		66.16		170946		3974964	546557550	6790007	80.4944	PRJNA967106	SAMN34576084	JASCCL000000000	SRR24707094
AD8		2		15.81	N/A	Late CF	Sputum	Seattle Children's Hospital (Moskowitz)		79		6844153		66.12		216828		4084910	561675125	6844153	82.0664	PRJNA967106	SAMN34576085	JASCCM000000000	SRR24707229
AD9		2		16.37	N/A	Late CF	Sputum	Seattle Children's Hospital (Moskowitz)		77		6786586		66.16		245008		5336940	733829250	6786586	108.129	PRJNA967106	SAMN34576086	JASCCN000000000	SRR24707225
AD10		2		17.07	N/A	Late CF	Sputum	Seattle Children's Hospital (Moskowitz)		52		6787345		66.15		270385		2206106	601591772	6787345	88.6343	PRJNA967106	SAMN34576087	JASCCO000000000	SRR24707224
AD11		2		17.37	N/A	Late CF	Sputum	Seattle Children's Hospital (Moskowitz)		49		6787628		66.15		298402		2339063	639628384	6787628	94.2344	PRJNA967106	SAMN34576088	JASCCP000000000	SRR24707223
AD15		2		19.03	N/A	Late CF	Sputum	Seattle Children's Hospital (Moskowitz)		40		6695883		66.24		319411		2106091	572303742	6695883	85.471	PRJNA967106	SAMN34576089	JASCCQ000000000	SRR24707222
MI3		3		7.64	N/A	Late CF	Sputum	Seattle Children's Hospital (Moskowitz)		43		6764380		66.09		296844		2056677	558602141	6764380	82.5799	PRJNA967106	SAMN34576090	JASCCR000000000	SRR24707221
MI4		3		8.06	N/A	Late CF	Sputum	Seattle Children's Hospital (Moskowitz)		49		6771781		66.09		306693		2158407	587180591	6771781	86.7099	PRJNA967106	SAMN34576091	JASCCS000000000	SRR24707220
MI5		3		8.31	N/A	Late CF	Sputum	Seattle Children's Hospital (Moskowitz)		52		6681172		66.19		290545		2097822	571459092	6681172	85.5328	PRJNA967106	SAMN34576092	JASCCT000000000	SRR24707219
MI6		3		8.46	N/A	Late CF	Sputum	Seattle Children's Hospital (Moskowitz)		47		6675782		66.18		290618		1991155	539827912	6675782	80.8636	PRJNA967106	SAMN34576093	JASCCU000000000	SRR24707218
MI8		3		10.04	N/A	Late CF	Sputum	Seattle Children's Hospital (Moskowitz)		52		6716910		66.16		298392		2385603	646919509	6716910	96.3121	PRJNA967106	SAMN34576094	JASCCV000000000	SRR24707217
MI9		3		11.03	N/A	Late CF	Sputum	Seattle Children's Hospital (Moskowitz)		44		6629158		66.24		301741		2048501	555072670	6629158	83.732	PRJNA967106	SAMN34576095	JASCCW000000000	SRR24707215
MI11		3		12.67	N/A	Late CF	Sputum	Seattle Children's Hospital (Moskowitz)		43		6629367		66.25		303987		2283760	619048273	6629367	93.3797	PRJNA967106	SAMN34576096	JASCCX000000000	SRR24707214
GCFLD10008		4		14.8	N/A	Late CF	Sputum	GCFLD (Moskowitz)		84		6108058		66.42		177085		8049672	1106829900	6108058	181.208	PRJNA967106	SAMN34576098	JASCCY000000000	SRR24707213
GCFLD10009		4		14.8	N/A	Late CF	Sputum	GCFLD (Moskowitz)		69		6296220		66.48		255016		8476440	1165510500	6296220	185.113	PRJNA967106	SAMN34576099	JASCCZ000000000	SRR24707212
GCFLD10010		4		14.8	N/A	Late CF	Sputum	GCFLD (Moskowitz)		79		6303106		66.46		212206		9038858	1242842975	6303106	197.179	PRJNA967106	SAMN34576100	JASCDA000000000	SRR24707211
GCFLD10011		4		14.8	N/A	Late CF	Sputum	GCFLD (Moskowitz)		73		6296059		66.48		217590		8117146	1116107575	6296059	177.271	PRJNA967106	SAMN34576101	JASCDB000000000	SRR24707210
GCFLD10012		4		14.8	N/A	Late CF	Sputum	GCFLD (Moskowitz)		75		6292926		66.49		212187		9307728	1279812600	6292926	203.373	PRJNA967106	SAMN34576102	JASCDC000000000	SRR24707209
GCFLD10013		4		14.8	N/A	Late CF	Sputum	GCFLD (Moskowitz)		75		6296841		66.48		213846		8925648	1227276600	6296841	194.904	PRJNA967106	SAMN34576103	JASCDD000000000	SRR24707208
GCFLD10014		4		17.2	N/A	Late CF	Sputum	GCFLD (Moskowitz)		76		6294330		66.48		184621		8751552	1203338400	6294330	191.178	PRJNA967106	SAMN34576104	JASCDE000000000	SRR24707207
GCFLD10015		4		17.2	N/A	Late CF	Sputum	GCFLD (Moskowitz)		82		6294583		66.48		196859		9965252	1370222150	6294583	217.683	PRJNA967106	SAMN34576105	JASCDF000000000	SRR24707206
GCFLD10016		4		17.2	N/A	Late CF	Sputum	GCFLD (Moskowitz)		77		6286575		66.48		200272		8611266	1184049075	6286575	188.346	PRJNA967106	SAMN34576106	JASCDG000000000	SRR24707204
GCFLD10017		4		17.2	N/A	Late CF	Sputum	GCFLD (Moskowitz)		96		6277676		66.48		132225		2514192	345701400	6277676	55.0684	PRJNA967106	SAMN34576107	JASCDH000000000	SRR24707203
GCFLD10020		5		15.8	N/A	Late CF	Sputum	GCFLD (Moskowitz)		66		6190299		66.58		184207		8082980	1111409750	6190299	179.541	PRJNA967106	SAMN34576108	JASCDI000000000	SRR24707139
GCFLD10021		5		15.8	N/A	Late CF	Sputum	GCFLD (Moskowitz)		76		6186713		66.58		177045		8305342	1141984525	6186713	184.587	PRJNA967106	SAMN34576109	JASCDJ000000000	SRR24707138
GCFLD10022		5		15.8	N/A	Late CF	Sputum	GCFLD (Moskowitz)		74		6109087		66.57		146529		9128742	1255202025	6109087	205.465	PRJNA967106	SAMN34576110	JASCDK000000000	SRR24707137
GCFLD10024		5		19.1	N/A	Late CF	Sputum	GCFLD (Moskowitz)		73		6157220		66.59		210867		7920586	1089080575	6157220	176.879	PRJNA967106	SAMN34576112	JASCDL000000000	SRR24707136
GCFLD10025		5		19.1	N/A	Late CF	Sputum	GCFLD (Moskowitz)		65		6187414		66.58		203127		8204506	1128119575	6187414	182.325	PRJNA967106	SAMN34576113	JASCDM000000000	SRR24707135
GCFLD10026		5		19.1	N/A	Late CF	Sputum	GCFLD (Moskowitz)		56		6108809		66.57		264052		8372846	1151266325	6108809	188.46	PRJNA967106	SAMN34576114	JASCDN000000000	SRR24707134
GCFLD10027		5		19.1	N/A	Late CF	Sputum	GCFLD (Moskowitz)		112		6326550		66.47		124994		9755950	1341443125	6326550	212.034	PRJNA967106	SAMN34576115	JASCDO000000000	SRR24707133
GCFLD10035		6		1.1	green	Late CF	Throat	GCFLD (Moskowitz)		38		6294992		66.56		303142		3641180	502874225	6294992	79.8848	PRJNA967106	SAMN34576116	JASCDP000000000	SRR24707132
GCFLD10036		6		6	green	Late CF	Throat	GCFLD (Moskowitz)		29		6286681		66.58		395468		3296014	454200779	6286681	72.2481	PRJNA967106	SAMN34576117	JASCDQ000000000	SRR24707130
GCFLD10037		6		10.9	green	Late CF	Sputum	GCFLD (Moskowitz)		27		6282626		66.58		402924		2669892	365523901	6282626	58.1801	PRJNA967106	SAMN34576118	JASCDR000000000	SRR24707129
GCFLD10038		6		10.9	green	Late CF	Sputum	GCFLD (Moskowitz)		30		6198325		66.63		414712		3399326	466903134	6198325	75.3273	PRJNA967106	SAMN34576119	JASCDS000000000	SRR24707128
GCFLD10039		6		10.9	green	Late CF	Sputum	GCFLD (Moskowitz)		30		6285595		66.58		334075		3464540	476372995	6285595	75.7881	PRJNA967106	SAMN34576120	JASCDT000000000	SRR24707127
GCFLD10040		6		13.2	green	Late CF	Sputum	GCFLD (Moskowitz)		34		6063606		66.51		293952		3658560	503872743	6063606	83.0979	PRJNA967106	SAMN34576121	JASCDU000000000	SRR24707126
GCFLD10041		6		13.2	green	Late CF	Sputum	GCFLD (Moskowitz)		32		6288462		66.58		316234		3568526	491317843	6288462	78.13	PRJNA967106	SAMN34576122	JASCDV000000000	SRR24707125
GCFLD10042		6		13.2	green	Late CF	Sputum	GCFLD (Moskowitz)		33		6288783		66.58		333896		3403652	468206447	6288783	74.451	PRJNA967106	SAMN34576123	JASCDW000000000	SRR24707124
GCFLD10043		6		13.2	green	Late CF	Sputum	GCFLD (Moskowitz)		35		6192310		66.58		316405		2919930	400838987	6192310	64.7317	PRJNA967106	SAMN34576124	JASCDX000000000	SRR24707123
GCFLD10044		6		13.2	green	Late CF	Sputum	GCFLD (Moskowitz)		30		6289623		66.58		406343		3389966	466989553	6289623	74.2476	PRJNA967106	SAMN34576125	JASCDY000000000	SRR24707122
GCFLD10063		7		6	N/A	Late CF	Throat	GCFLD (Moskowitz)		55		6465107		66.36		270785		8722308	1199317350	6465107	185.506	PRJNA967106	SAMN34576126	JASCDZ000000000	SRR24707121
GCFLD10064		7		13.1	N/A	Late CF	Sputum	GCFLD (Moskowitz)		47		6312467		66.3		302311		10795330	1484357875	6312467	235.147	PRJNA967106	SAMN34576127	JASCEA000000000	SRR24707119
GCFLD10065		7		13.1	N/A	Late CF	Sputum	GCFLD (Moskowitz)		47		6432842		66.36		294834		9396250	1291984375	6432842	200.842	PRJNA967106	SAMN34576128	JASCEB000000000	SRR24707118
GCFLD10066		7		13.1	N/A	Late CF	Sputum	GCFLD (Moskowitz)		49		6433098		66.36		282828		9364270	1287587125	6433098	200.15	PRJNA967106	SAMN34576129	JASCEC000000000	SRR24707117
GCFLD10067		7		13.1	N/A	Late CF	Sputum	GCFLD (Moskowitz)		45		6432533		66.36		330088		10018744	1377577300	6432533	214.158	PRJNA967106	SAMN34576130	JASCED000000000	SRR24707116
GCFLD10069		8		3.9	N/A	Late CF	Throat	GCFLD (Moskowitz)		64		7104339		65.84		257450		9065120	1246454000	7104339	175.45	PRJNA967106	SAMN34576131	JASCEE000000000	SRR24707115
GCFLD10070		8		16.6	yellow	Late CF	Sputum	GCFLD (Moskowitz)		101		6148072		66.56		137417		9525586	1309768075	6148072	213.037	PRJNA967106	SAMN34576132	JASCEF000000000	SRR24707114
GCFLD10071		8		16.6	yellow	Late CF	Sputum	GCFLD (Moskowitz)		73		6169011		66.57		217210		8553282	1176076275	6169011	190.643	PRJNA967106	SAMN34576133	JASCEG000000000	SRR24707113
GCFLD10072		8		16.6	yellow	Late CF	Sputum	GCFLD (Moskowitz)		67		6183179		66.56		211185		8766678	1205418225	6183179	194.951	PRJNA967106	SAMN34576134	JASCEH000000000	SRR24707112
GCFLD10073		8		16.6	yellow	Late CF	Sputum	GCFLD (Moskowitz)		59		6181706		66.56		255077		8531802	1173122775	6181706	189.773	PRJNA967106	SAMN34576135	JASCEI000000000	SRR24707083
GCFLD10074		8		16.6	yellow	Late CF	Sputum	GCFLD (Moskowitz)		71		6167139		66.57		171814		8714056	1198182700	6167139	194.285	PRJNA967106	SAMN34576136	JASCEJ000000000	SRR24707082
GCFLD10075		8		16.6	yellow	Late CF	Sputum	GCFLD (Moskowitz)		70		6166519		66.57		254606		9114588	1253255850	6166519	203.236	PRJNA967106	SAMN34576137	JASCEK000000000	SRR24707080
GCFLD10091		9		25.4	N/A	Late CF	Sputum	GCFLD (Moskowitz)		80		6502180		66.12		185084		10079088	1385874600	6502180	213.14	PRJNA967106	SAMN34576138	JASCEL000000000	SRR24707079
GCFLD10092		9		25.4	N/A	Late CF	Sputum	GCFLD (Moskowitz)		88		6671555		66.14		176399		6021462	827951025	6671555	124.102	PRJNA967106	SAMN34576139	JASCEM000000000	SRR24707078
GCFLD10093		9		25.4	N/A	Late CF	Sputum	GCFLD (Moskowitz)		74		6675972		66.14		179046		9272234	1274932175	6675972	190.973	PRJNA967106	SAMN34576140	JASCEN000000000	SRR24707077
GCFLD10097		10		18	N/A	Late CF	Sputum	GCFLD (Moskowitz)		55		6417159		66.24		270589		9713070	1335547125	6417159	208.121	PRJNA967106	SAMN34576141	JASCEO000000000	SRR24707076
GCFLD10098		10		18	N/A	Late CF	Sputum	GCFLD (Moskowitz)		62		6370078		66.28		268261		8994700	1236771250	6370078	194.153	PRJNA967106	SAMN34576142	JASCEP000000000	SRR24707075
GCFLD10099		10		18	N/A	Late CF	Sputum	GCFLD (Moskowitz)		53		6412957		66.23		277822		9352964	1286032550	6412957	200.537	PRJNA967106	SAMN34576143	JASCEQ000000000	SRR24707074
GCFLD10100		10		18	N/A	Late CF	Sputum	GCFLD (Moskowitz)		77		6316880		66.33		233444		10079926	1385989825	6316880	219.411	PRJNA967106	SAMN34576144	JASCER000000000	SRR24707073
GCFLD10101		10		18	N/A	Late CF	Sputum	GCFLD (Moskowitz)		67		6317297		66.33		265475		8384484	1152866550	6317297	182.494	PRJNA967106	SAMN34576145	JASCES000000000	SRR24707072
GCFLD10102		10		18	N/A	Late CF	Sputum	GCFLD (Moskowitz)		57		6372406		66.28		275481		8551640	1175850500	6372406	184.522	PRJNA967106	SAMN34576146	JASCET000000000	SRR24707071
GCFLD10103		10		18	N/A	Late CF	Sputum	GCFLD (Moskowitz)		51		6373072		66.28		270960		9742332	1339570650	6373072	210.192	PRJNA967106	SAMN34576147	JASCEU000000000	SRR24707069
GCFLD10104		10		18	N/A	Late CF	Sputum	GCFLD (Moskowitz)		59		6318503		66.33		270967		8539558	1174189225	6318503	185.833	PRJNA967106	SAMN34576148	JASCEV000000000	SRR24707068
GCFLD10126		11		10.8	N/A	Late CF	Sputum	GCFLD (Moskowitz)		46		6847339		66.2		276460		9330288	1282914600	6847339	187.36	PRJNA967106	SAMN34576149	JASCEW000000000	SRR24707067
GCFLD10127		11		10.8	N/A	Late CF	Sputum	GCFLD (Moskowitz)		40		6768503		66.26		368555		8422286	1158064325	6768503	171.096	PRJNA967106	SAMN34576150	JASCEX000000000	SRR24707066
GCFLD10128		11		19.6	N/A	Late CF	Sputum	GCFLD (Moskowitz)		49		6670651		66.14		305594		8386084	1153086550	6670651	172.86	PRJNA967106	SAMN34576151	JASCEY000000000	SRR24707065
GCFLD10129		11		19.6	N/A	Late CF	Sputum	GCFLD (Moskowitz)		57		6667558		66.14		271017		4929576	677816700	6667558	101.659	PRJNA967106	SAMN34576152	JASCEZ000000000	SRR24707064
GCFLD10137		12		18.7	N/A	Late CF	Sputum	GCFLD (Moskowitz)		67		6303288		66.54		246713		9306232	1279606900	6303288	203.006	PRJNA967106	SAMN34576153	JASCFA000000000	SRR24707063
GCFLD10138		12		18.7	N/A	Late CF	Sputum	GCFLD (Moskowitz)		67		6304110		66.54		273229		9911490	1362829875	6304110	216.181	PRJNA967106	SAMN34576154	JASCFB000000000	SRR24707062
GCFLD10139		12		18.7	N/A	Late CF	Sputum	GCFLD (Moskowitz)		74		6305225		66.54		251419		8884986	1221685575	6305225	193.758	PRJNA967106	SAMN34576155	JASCFC000000000	SRR24707061
CFF67630		13		17.81	N/A	Late CF	Sputum	CFF-MOAC		30		6366492		66.36		437300		3661950	486807393	6366492	76.464	PRJNA967106	SAMN34576156	JASCFD000000000	SRR24707060
CFF67631		13		17.81	N/A	Late CF	Sputum	CFF-MOAC		38		6454544		66.36		437476		3377296	459174966	6454544	71.1398	PRJNA967106	SAMN34576157	JASCFE000000000	SRR24707058
CFF70338		13		18.88	N/A	Late CF	Throat	CFF-MOAC		36		6458267		66.36		301755		3888240	526398826	6458267	81.5078	PRJNA967106	SAMN34576158	JASCFF000000000	SRR24707057
CFF71055		13		19.13	N/A	Late CF	Throat	CFF-MOAC		32		6415506		66.35		341501		3759914	505561136	6415506	78.803	PRJNA967106	SAMN34576159	JASCFG000000000	SRR24707056
CFF71056		13		19.13	N/A	Late CF	Throat	CFF-MOAC		39		6456859		66.36		306582		3473102	469405357	6456859	72.6987	PRJNA967106	SAMN34576160	JASCFH000000000	SRR24707202
CFF71057		13		19.13	N/A	Late CF	Throat	CFF-MOAC		38		6456987		66.36		301755		5439852	742928729	6456987	115.058	PRJNA967106	SAMN34576161	JASCFI000000000	SRR24707201
CFF71058		13		19.13	N/A	Late CF	Throat	CFF-MOAC		31		6457440		66.36		443294		4446440	598702420	6457440	92.7151	PRJNA967106	SAMN34576162	JASCFJ000000000	SRR24707200
CFF71059		13		19.13	N/A	Late CF	Throat	CFF-MOAC		34		6457799		66.36		482174		4066500	551656457	6457799	85.4248	PRJNA967106	SAMN34576163	JASCFK000000000	SRR24707199
CFF68448		14		12.37	N/A	Late CF	Throat	CFF-MOAC		75		7117438		65.8		294650		3930566	530726026	7117438	74.567	PRJNA967106	SAMN34576164	JASCFL000000000	SRR24707198
CFF68449		14		12.37	N/A	Late CF	Throat	CFF-MOAC		93		6526269		66.15		134257		3966234	500302658	6526269	76.6598	PRJNA967106	SAMN34576165	JASCFM000000000	SRR24707197
CFF76773		14		15.45	N/A	Late CF	Sputum	CFF-MOAC		76		6801869		65.94		89498		3933132	535255809	6801869	78.6925	PRJNA967106	SAMN34576166	JASCFN000000000	SRR24707196
CFF87922		14		18.71	N/A	Late CF	Sputum	CFF-MOAC		80		6844118		65.96		194465		3900928	527550884	6844118	77.0809	PRJNA967106	SAMN34576167	JASCFO000000000	SRR24707255
CFF59400		15		11.39	grey	Late CF	Sputum	CFF-MOAC		58		6420813		66.4		261524		4434024	601750115	6420813	93.7187	PRJNA967106	SAMN34576168	JASCFP000000000	SRR24707254
CFF59401		15		11.39	grey	Late CF	Sputum	CFF-MOAC		56		6420745		66.4		231382		3945480	538296154	6420745	83.837	PRJNA967106	SAMN34576169	JASCFQ000000000	SRR24707253
CFF59402		15		11.39	grey	Late CF	Sputum	CFF-MOAC		71		6422059		66.39		227648		3274166	439477465	6422059	68.4325	PRJNA967106	SAMN34576170	JASCFR000000000	SRR24707252
CFF59403		15		11.39	grey	Late CF	Sputum	CFF-MOAC		59		6419990		66.4		231382		3420696	464898253	6419990	72.4142	PRJNA967106	SAMN34576171	JASCFS000000000	SRR24707251
CFF67420		15		14.83	grey	Late CF	Throat	CFF-MOAC		59		6421856		66.4		253262		4044560	544497114	6421856	84.7881	PRJNA967106	SAMN34576172	JASCFT000000000	SRR24707250
CFF69161		15		15.56	grey	Late CF	Throat	CFF-MOAC		54		6423179		66.4		231382		4858672	659120513	6423179	102.616	PRJNA967106	SAMN34576173	JASCFU000000000	SRR24707249
CFF75315		15		17.74	grey	Late CF	Throat	CFF-MOAC		60		6425971		66.4		233174		4533942	617870351	6425971	96.1521	PRJNA967106	SAMN34576174	JASCFV000000000	SRR24707248
CFF76085		15		17.99	grey	Late CF	Sputum	CFF-MOAC		57		6424439		66.4		231382		4179670	569399121	6424439	88.6302	PRJNA967106	SAMN34576175	JASCFW000000000	SRR24707247
CFF81008		15		19.18	grey	Late CF	Throat	CFF-MOAC		61		6426718		66.4		231382		4062260	550552566	6426718	85.6662	PRJNA967106	SAMN34576176	JASCFX000000000	SRR24707246
CFF86685		15		21.21	grey	Late CF	Sputum	CFF-MOAC		73		6378066		66.4		206732		4670754	630741474	6378066	98.8923	PRJNA967106	SAMN34576177	JASCFY000000000	SRR24707244
CFF87220		15		21.39	grey	Late CF	Sputum	CFF-MOAC		72		6375024		66.4		207045		3552856	479328756	6375024	75.1885	PRJNA967106	SAMN34576178	JASCFZ000000000	SRR24707243
CFF87221		15		21.39	grey	Late CF	Sputum	CFF-MOAC		62		6419893		66.4		253551		3086784	413105977	6419893	64.3478	PRJNA967106	SAMN34576179	JASCGA000000000	SRR24707242
CFF87222		15		21.39	grey	Late CF	Sputum	CFF-MOAC		72		6376130		66.4		209417		3895098	529355678	6376130	83.0215	PRJNA967106	SAMN34576180	JASCGB000000000	SRR24707241
CFF87223		15		21.39	grey	Late CF	Sputum	CFF-MOAC		67		6420824		66.4		210093		3826804	520104951	6420824	81.0028	PRJNA967106	SAMN34576181	JASCGC000000000	SRR24707240
CFF68756		16		15.27	purple	Late CF	Throat	CFF-MOAC		45		6419805		66.39		270555		3870524	529414747	6419805	82.4659	PRJNA967106	SAMN34576182	JASCGD000000000	SRR24707239
CFF76648		16		18.05	purple	Late CF	Sputum	CFF-MOAC		36		6340464		66.5		420734		3534332	479164570	6340464	75.5725	PRJNA967106	SAMN34576183	JASCGE000000000	SRR24707238
CFF77326		16		18.36	purple	Late CF	Sputum	CFF-MOAC		32		6339698		66.5		339157		3078864	416587158	6339698	65.7109	PRJNA967106	SAMN34576184	JASCGF000000000	SRR24707237
CFF84969		16		20.48	purple	Late CF	Throat	CFF-MOAC		36		6338011		66.5		411138		2846876	376845156	6338011	59.458	PRJNA967106	SAMN34576185	JASCGG000000000	SRR24707236
CFF85721		16		20.72	purple	Late CF	Sputum	CFF-MOAC		37		6342512		66.5		336469		3549480	481364930	6342512	75.895	PRJNA967106	SAMN34576186	JASCGH000000000	SRR24707235
CFF86117		16		20.81	purple	Late CF	Sputum	CFF-MOAC		36		6338950		66.5		420736		2877308	387794476	6338950	61.1765	PRJNA967106	SAMN34576187	JASCGI000000000	SRR24707233
CFF86424		16		20.95	purple	Late CF	Sputum	CFF-MOAC		37		6341173		66.5		322819		3975968	540258330	6341173	85.1985	PRJNA967106	SAMN34576188	JASCGJ000000000	SRR24707232
CFF86425		16		20.95	purple	Late CF	Sputum	CFF-MOAC		40		6338364		66.5		330787		3166648	424636891	6338364	66.9947	PRJNA967106	SAMN34576189	JASCGK000000000	SRR24707231
CFF86426		16		20.95	purple	Late CF	Sputum	CFF-MOAC		37		6341318		66.5		386333		3685350	501806687	6341318	79.1329	PRJNA967106	SAMN34576190	JASCGL000000000	SRR24707195
CFF86427		16		20.95	purple	Late CF	Sputum	CFF-MOAC		38		6339807		66.5		331032		3464844	471906249	6339807	74.4354	PRJNA967106	SAMN34576191	JASCGM000000000	SRR24707194
CFF86428		16		20.95	purple	Late CF	Sputum	CFF-MOAC		36		6339410		66.5		336468		3291478	445407098	6339410	70.26	PRJNA967106	SAMN34576192	JASCGN000000000	SRR24707193
CFF68215		17		15.16	N/A	Late CF	Throat	CFF-MOAC		92		7149955		65.66		239597		4144724	565910670	7149955	79.1488	PRJNA967106	SAMN34576193	JASCGO000000000	SRR24707192
CFF68216		17		15.16	N/A	Late CF	Throat	CFF-MOAC		94		7153788		65.66		181383		3881116	516342314	7153788	72.1775	PRJNA967106	SAMN34576194	JASCGP000000000	SRR24707191
CFF81472		17		19.23	N/A	Late CF	Throat	CFF-MOAC		61		6812448		66.12		318884		2840854	371876972	6812448	54.5879	PRJNA967106	SAMN34576195	JASCGQ000000000	SRR24707190
CFF85494		17		20.75	N/A	Late CF	Sputum	CFF-MOAC		64		6822327		66.12		269554		3581842	478206629	6822327	70.0944	PRJNA967106	SAMN34576196	JASCGR000000000	SRR24707189
CFF86071		17		20.94	N/A	Late CF	Sputum	CFF-MOAC		54		6827119		66.12		268460		3549480	481364480	6827119	70.5077	PRJNA967106	SAMN34576197	JASCGS000000000	SRR24707187
CFF86072		17		20.94	N/A	Late CF	Sputum	CFF-MOAC		58		6830521		66.12		245063		3784616	511945787	6830521	74.9497	PRJNA967106	SAMN34576198	JASCGT000000000	SRR24707186
CFF69032		18		12.7	N/A	Late CF	Sputum	CFF-MOAC		39		6681979		66.29		331150		3560092	480013103	6681979	71.837	PRJNA967106	SAMN34576199	JASCGU000000000	SRR24707185
CFF69033		18		12.7	N/A	Late CF	Sputum	CFF-MOAC		44		6678134		66.29		294206		3054628	410369939	6678134	61.4498	PRJNA967106	SAMN34576200	JASCGV000000000	SRR24707184
CFF69034		18		12.7	N/A	Late CF	Sputum	CFF-MOAC		45		6680557		66.29		277823		3603676	488977442	6680557	73.1941	PRJNA967106	SAMN34576201	JASCGW000000000	SRR24707183
CFF69035		18		12.7	N/A	Late CF	Sputum	CFF-MOAC		40		6677711		66.29		322060		3523648	475583866	6677711	71.2196	PRJNA967106	SAMN34576202	JASCGX000000000	SRR24707182
CFF82713		18		16.98	N/A	Late CF	Throat	CFF-MOAC		37		6684994		66.29		405079		3766244	512150463	6684994	76.612	PRJNA967106	SAMN34576203	JASCGY000000000	SRR24707181
CFF83233		18		17.13	N/A	Late CF	Sputum	CFF-MOAC		40		6681351		66.29		167034		4413850	599408618	6681351	89.7137	PRJNA967106	SAMN34576204	JASCGZ000000000	SRR24707180
CFF86651		18		18.39	N/A	Late CF	Sputum	CFF-MOAC		38		6471618		66.25		303197		4141230	561138781	6471618	86.7076	PRJNA967106	SAMN34576205	JASCHA000000000	SRR24707179
CFF87567		18		18.65	N/A	Late CF	Sputum	CFF-MOAC		37		6468899		66.25		174835		3950982	535838027	6468899	82.833	PRJNA967106	SAMN34576206	JASCHB000000000	SRR24707178
CFF91522		18		20.02	N/A	Late CF	Sputum	CFF-MOAC		41		6675764		66.25		162823		2568244	346581159	6675764	51.9163	PRJNA967106	SAMN34576207	JASCHC000000000	SRR24707176
CFF92783		18		20.85	N/A	Late CF	Sputum	CFF-MOAC		40		6678134		66.25		166953		3515820	477616486	6678134	71.5195	PRJNA967106	SAMN34576208	JASCHD000000000	SRR24707175
CFF73721		19		17.33	N/A	Late CF	Sputum	CFF-MOAC		38		6187328		66.57		390978		3826580	518037506	6187328	83.7256	PRJNA967106	SAMN34576209	JASCHE000000000	SRR24707174
CFF73722		19		17.33	N/A	Late CF	Sputum	CFF-MOAC		41		6271657		66.53		318675		4351318	592305254	6271657	94.4416	PRJNA967106	SAMN34576210	JASCHF000000000	SRR24707173
CFF73723		19		17.33	N/A	Late CF	Sputum	CFF-MOAC		43		6189740		66.53		604166		3462114	469415792	6189740	75.8377	PRJNA967106	SAMN34576211	JASCHG000000000	SRR24707172
CFF76316		19		17.97	N/A	Late CF	Sputum	CFF-MOAC		39		6185523		66.57		491242		4260132	576476175	6185523	93.1976	PRJNA967106	SAMN34576212	JASCHH000000000	SRR24707171
CFF77091		19		18.23	N/A	Late CF	Sputum	CFF-MOAC		48		6300816		66.56		131267		4044366	547161999	6300816	86.8399	PRJNA967106	SAMN34576213	JASCHI000000000	SRR24707170
CFF77092		19		18.23	N/A	Late CF	Sputum	CFF-MOAC		41		6238944		66.56		355164		2896418	385059198	6238944	61.7186	PRJNA967106	SAMN34576214	JASCHJ000000000	SRR24707169
CFF76966		19		18.32	N/A	Late CF	Sputum	CFF-MOAC		37		6187464		66.56		167229		4633654	634844175	6187464	102.602	PRJNA967106	SAMN34576215	JASCHK000000000	SRR24707168
CFF80753		19		18.92	N/A	Late CF	Sputum	CFF-MOAC		40		6237607		66.56		350035		3570304	485870650	6237607	77.8938	PRJNA967106	SAMN34576216	JASCHL000000000	SRR24707167
CFF83095		19		19.8	N/A	Late CF	Throat	CFF-MOAC		39		6188989		66.56		158692		3745254	504166137	6188989	81.4618	PRJNA967106	SAMN34576217	JASCHM000000000	SRR24707165
CFF83261		19		19.87	N/A	Late CF	Sputum	CFF-MOAC		40		6239659		66.56		393235		2859646	385557839	6239659	61.7915	PRJNA967106	SAMN34576218	JASCHN000000000	SRR24707164
CFF83559		19		19.95	N/A	Late CF	Sputum	CFF-MOAC		39		6187963		66.57		341102		4234920	575344132	6187963	92.978	PRJNA967106	SAMN34576219	JASCHO000000000	SRR24707163
CFF85405		19		20.72	N/A	Late CF	Sputum	CFF-MOAC		40		6280129		66.53		393235		3242294	436884856	6280129	69.5662	PRJNA967106	SAMN34576220	JASCHP000000000	SRR24707162
CFF85406		19		20.72	N/A	Late CF	Sputum	CFF-MOAC		44		6232684		66.56		345155		2874564	383532960	6232684	61.5358	PRJNA967106	SAMN34576221	JASCHQ000000000	SRR24707161
CFF85407		19		20.72	N/A	Late CF	Sputum	CFF-MOAC		41		6236231		66.56		323846		3664400	496665863	6236231	79.642	PRJNA967106	SAMN34576222	JASCHR000000000	SRR24707160
CFF85408		19		20.72	N/A	Late CF	Sputum	CFF-MOAC		40		6248900		66.57		323692		3935132	536822010	6248900	85.9066	PRJNA967106	SAMN34576223	JASCHS000000000	SRR24707159
CFF65079		20		15.06	N/A	Late CF	Throat	CFF-MOAC		46		6540335		66.31		272487		3881426	525221306	6540335	80.305	PRJNA967106	SAMN34576224	JASCHT000000000	SRR24707158
CFF65080		20		15.06	N/A	Late CF	Throat	CFF-MOAC		48		6549840		66.31		136455		3880622	457675182	6549840	69.8758	PRJNA967106	SAMN34576225	JASCHU000000000	SRR24707157
CFF65081		20		15.06	N/A	Late CF	Throat	CFF-MOAC		46		6552156		66.32		355178		3847646	523826289	6552156	79.9472	PRJNA967106	SAMN34576226	JASCHV000000000	SRR24707156
CFF67935		20		16.36	N/A	Late CF	Throat	CFF-MOAC		47		6548204		66.32		139323		3646216	495987398	6548204	75.744	PRJNA967106	SAMN34576227	JASCHW000000000	SRR24707154
CFF70771		20		17.44	N/A	Late CF	Throat	CFF-MOAC		49		6544257		66.31		281912		2806856	374216938	6544257	57.1825	PRJNA967106	SAMN34576228	JASCHX000000000	SRR24707153
CFF77308		20		19.8	N/A	Late CF	Throat	CFF-MOAC		49		6538911		66.31		265005		2095184	277278354	6538911	42.4044	PRJNA967106	SAMN34576229	JASCHY000000000	SRR24707152
CFF77309		20		19.8	N/A	Late CF	Throat	CFF-MOAC		39		6547645		66.31		167888		3413812	460050338	6547645	70.262	PRJNA967106	SAMN34576230	JASCHZ000000000	SRR24707151
CFF77310		20		19.8	N/A	Late CF	Throat	CFF-MOAC		45		6410334		66.4		281977		3461182	467245535	6410334	72.8894	PRJNA967106	SAMN34576231	JASCIA000000000	SRR24707150
CFF72386		21		1.99	N/A	Late CF	Throat	CFF-MOAC		66		6891624		66.03		208732		4079980	552070765	6891624	80.1075	PRJNA967106	SAMN34576232	JASCIB000000000	SRR24707149
CFF74836		21		2.71	N/A	Late CF	Throat	CFF-MOAC		78		6992238		65.09		186615		3679690	499021432	6992238	71.3679	PRJNA967106	SAMN34576233	JASCIC000000000	SRR24707148
CFF82721		21		5.01	N/A	Late CF	Throat	CFF-MOAC		89		6901943		65.94		177955		3502122	478367029	6901943	69.309	PRJNA967106	SAMN34576234	JASCID000000000	SRR24707147
CFF87605		21		6.67	N/A	Late CF	Throat	CFF-MOAC		74		6911692		65.94		93401		3747634	507338571	6911692	73.4029	PRJNA967106	SAMN34576235	JASCIE000000000	SRR24707146
CFF88321		21		6.98	N/A	Late CF	Throat	CFF-MOAC		74		6914023		65.94		93433		4109108	555256684	6913023	80.3204	PRJNA967106	SAMN34576236	JASCIF000000000	SRR24707145
CFF88995		21		7.23	N/A	Late CF	Throat	CFF-MOAC		76		6962781		65.94		91615		3962404	537422145	6962781	77.185	PRJNA967106	SAMN34576237	JASCIG000000000	SRR24707143
CFF89507		21		7.44	N/A	Late CF	Throat	CFF-MOAC		77		6968415		65.94		90499		3367164	457545838	6968415	65.66	PRJNA967106	SAMN34576238	JASCIH000000000	SRR24707142
CFF68375		22		4.69	blue	Late CF	Sputum	CFF-MOAC		42		6385510		66.4		304979		4040966	546286061	6385510	85.5509	PRJNA967106	SAMN34576239	JASCII000000000	SRR24707141
CFF68376		22		4.69	blue	Late CF	Sputum	CFF-MOAC		44		6388986		66.4		318046		3657616	496435002	6388986	77.7017	PRJNA967106	SAMN34576240	JASCIJ000000000	SRR24707140
CFF68377		22		4.69	blue	Late CF	Sputum	CFF-MOAC		43		6388581		66.4		148572		4137146	562289843	6388581	88.0148	PRJNA967106	SAMN34576241	JASCIK000000000	SRR24707111
CFF69572		22		5.15	blue	Late CF	Sputum	CFF-MOAC		42		6387807		66.4		309405		4019146	547652231	6387807	85.734	PRJNA967106	SAMN34576242	JASCIL000000000	SRR24707110
CFF81753		22		8.82	blue	Late CF	Sputum	CFF-MOAC		43		6388070		66.4		318455		3800192	514179430	6388070	80.4906	PRJNA967106	SAMN34576243	JASCIM000000000	SRR24707109
CFF82877		22		9.14	blue	Late CF	Sputum	CFF-MOAC		39		6387854		66.4		298218		15205588	2047512429	6387854	320.532	PRJNA967106	SAMN34576244	JASCIN000000000	SRR24707108
CFF82878		22		9.14	blue	Late CF	Sputum	CFF-MOAC		49		6380142		66.4		298222		3536808	479441176	6380142	75.1458	PRJNA967106	SAMN34576245	JASCIO000000000	SRR24707107
CEC1		N/A		N/A	N/A	Environmental	Green onion (Vancouver)	Speert		102		6471347		66.17		277594		6450062	973959362	6471347	150.503	PRJNA607994	SAMN14160331	JAAOHP000000000	SRR11288364
CEC2		N/A		N/A	N/A	Environmental	Potato (Vancouver)	Speert		237		6687508		66.03		67065		5331876	805113276	6687508	120.391	PRJNA607994	SAMN14160332	JAAOHO000000000	SRR11288363
CEC3		N/A		N/A	N/A	Environmental	Green pepper (Vancouver)	Speert		72		6313227		66.45		299812		6815538	1029146238	6313227	163.014	PRJNA607994	SAMN14160333	JAALIL000000000	SRR11288324
CEC4		N/A		N/A	N/A	Environmental	Radish (Vancouver)	Speert		166		6480771		65.96		211976		5820412	878882212	6480771	135.614	PRJNA607994	SAMN14160334	JAAOHN000000000	SRR11288313
CEC5		N/A		N/A	N/A	Environmental	Japenese river	Speert		91		6753611		66.18		262202		7410256	1118948656	6753611	165.682	PRJNA607994	SAMN14160335	JAALIK000000000	SRR11288302
CEC7		N/A		N/A	N/A	Environmental	Whale (Vancouver)	Speert		138		6503999		66.3		101417		6173350	932175850	6503999	143.323	PRJNA607994	SAMN14160337	JAAOHM000000000	SRR11288280
CEC8		N/A		N/A	N/A	Environmental	Whale (Vancouver)	Speert		117		6588119		66.07		221318		6130464	925700064	6588119	140.511	PRJNA607994	SAMN14160338	JAAOHL000000000	SRR11288269
CEC9		N/A		N/A	N/A	Environmental	Mount St. Helen (WA)	Olson		282		6726089		66.11		57921		5925842	894802142	6726089	133.035	PRJNA607994	SAMN14160339	JAAOHK000000000	SRR11288258
CEC10		N/A		N/A	N/A	Environmental	Mount St. Helen (WA)	Olson		136		6551812		66.11		258704		15868280	2396110280	6551812	365.717	PRJNA607994	SAMN14160340	JAAOHJ000000000	SRR11288247
CEC11		N/A		N/A	N/A	Environmental	Soil (Salem, VA)	ATCC		131		6597305		66.12		187445		15793826	2384867726	6597305	361.491	PRJNA607994	SAMN14160341	JAAOHI000000000	SRR11288362
CEC12		N/A		N/A	N/A	Environmental	Soil (ATCC)	ATCC		344		7328753		64.88		86134		15051030	2272705530	7328753	310.108	PRJNA607994	SAMN14160342	JAAOHH000000000	SRR11288351
CEC13		N/A		N/A	N/A	Environmental	Soil (Japan, ATCC)	ATCC		128		6505002		66.06		268873		5913606	892954506	6505002	137.272	PRJNA607994	SAMN14160343	JAAOHG000000000	SRR11288340
CEC14		N/A		N/A	N/A	Environmental	Soil (Franklin, VA, ATCC)	ATCC		148		7040350		65.74		171195		6013240	907999240	7040350	128.971	PRJNA607994	SAMN14160344	JAAOHF000000000	SRR11288331
CEC15		N/A		N/A	N/A	Environmental	Industrial H2O System (ATCC)	ATCC		166		7122906		65.49		211161		5573120	841541120	7122906	118.146	PRJNA607994	SAMN14160345	JAAOHE000000000	SRR11288330
CEC26		N/A		N/A	N/A	Non-CF Bronchiectasis	#1 98-50-279	Jane Burns, UWash		291		6368782		66.38		55921		7874290	1189017790	6368782	186.695	PRJNA607994	SAMN14160346	JAAOHD000000000	SRR11288319
CEC27		N/A		N/A	N/A	Non-CF Bronchiectasis	#2 97-329-323	Jane Burns, UWash		170		6249227		66.43		96697		4652976	702599376	6249227	112.43	PRJNA607994	SAMN14160347	JAAOHC000000000	SRR11288318
CEC28		N/A		N/A	N/A	Non-CF Bronchiectasis	#3 97-302-178	Jane Burns, UWash		143		6818214		66.03		99002		6433938	971524638	6818214	142.49	PRJNA607994	SAMN14160348	JAAOHB000000000	SRR11288317
CEC29		N/A		N/A	N/A	Non-CF Bronchiectasis	#4 97-283-222	Jane Burns, UWash		51		6274563		66.55		274741		7363276	1111854676	6274563	177.2	PRJNA607994	SAMN14160349	JAALII000000000	SRR11288316
CEC30		N/A		N/A	N/A	Non-CF Bronchiectasis	#5 97-286-267	Jane Burns, UWash		289		6252856		66.5		47491		4663246	704150146	6252856	112.613	PRJNA607994	SAMN14160350	JAAOHA000000000	SRR11288315
CEC50		CEC Patient 4		0.75	N/A	CF Infant	Throat	N/A		347		6848354		66.01		45745		7971198	1203650898	6848354	175.758	PRJNA607994	SAMN14160370	JAAOGN000000000	SRR11288293
CEC51		CEC Patient 4		0.75	N/A	CF Infant	Throat	N/A		122		6890538		66.07		163458		6459250	975346750	6890538	141.549	PRJNA607994	SAMN14160371	JAAOGM000000000	SRR11288292
CEC52		CEC Patient 4		0.75	N/A	CF Infant	Throat	N/A		185		6883580		66.07		91999		8561618	1292804318	6883580	187.81	PRJNA607994	SAMN14160372	JAAOGL000000000	SRR11288290
CEC53		CEC Patient 4		1	N/A	CF Infant	Bronchoalveolar Lavage Fluid	N/A		122		6818531		66.06		175046		9929490	1499352990	6818531	219.894	PRJNA607994	SAMN14160373	JAAOGK000000000	SRR11288289
CEC54		CEC Patient 4		2	N/A	CF Infant	Throat	N/A		89		6800697		66.18		279318		7557704	1141213304	6800697	167.808	PRJNA607994	SAMN14160374	JAAOGJ000000000	SRR11288288
CEC56		CEC Patient 4		2	N/A	CF Infant	Bronchoalveolar Lavage Fluid	N/A		108		6805582		66.17		232478		6767452	1021885252	6805582	150.154	PRJNA607994	SAMN14160376	JAALHZ000000000	SRR11288286
CEC57		CEC Patient 4		2	N/A	CF Infant	Bronchoalveolar Lavage Fluid	N/A		166		6797912		66.16		97788		6868594	1037157694	6797912	152.57	PRJNA607994	SAMN14160377	JAAOGI000000000	SRR11288285
CEC58		CEC Patient 4		3	N/A	CF Infant	Throat	N/A		123		6801635		66.17		177809		7539606	1138480506	6801635	167.383	PRJNA607994	SAMN14160378	JAAOGH000000000	SRR11288284
CEC59		CEC Patient 4		3	N/A	CF Infant	Bronchoalveolar Lavage Fluid	N/A		283		6772425		66.11		56038		6222650	939620150	6772425	138.742	PRJNA607994	SAMN14160379	JAAOGG000000000	SRR11288283
CEC75		CEC Patient 206		1	N/A	CF Infant	Bronchoalveolar Lavage Fluid	N/A		258		6283939		66.37		56684		7046024	1063949624	6283939	169.313	PRJNA607994	SAMN14160395	JAAOFU000000000	SRR11288265
CEC76		CEC Patient 206		1.5	N/A	CF Infant	Throat	N/A		142		6302899		66.41		113686		6424104	970039704	6302899	153.904	PRJNA607994	SAMN14160396	JAAOFT000000000	SRR11288264
CEC77		CEC Patient 206		2	N/A	CF Infant	Throat	N/A		104		6304191		66.41		162359		7690592	1161279392	6304191	184.208	PRJNA607994	SAMN14160397	JAALHU000000000	SRR11288263
CEC78		CEC Patient 206		2	N/A	CF Infant	Bronchoalveolar Lavage Fluid	N/A		118		6318753		66.37		159233		12321218	1860503918	6318753	294.442	PRJNA607994	SAMN14160398	JAAOFS000000000	SRR11288262
CEC80		CEC Patient 206		2.75	N/A	CF Infant	Throat	N/A		316		6265320		66.33		42331		8087654	1221235754	6265320	194.92	PRJNA607994	SAMN14160400	JAAOFQ000000000	SRR11288260
CEC87		CEC Patient 9		0.5	N/A	CF Infant	Throat	N/A		292		6426870		66.24		51275		8151204	1230831804	6426870	191.513	PRJNA607994	SAMN14160407	JAAOFM000000000	SRR11288252
CEC88		CEC Patient 9		0.75	N/A	CF Infant	Throat	N/A		287		6448154		66.23		55075		7012174	1058838274	6448154	164.208	PRJNA607994	SAMN14160408	JAAOFL000000000	SRR11288251
CEC89		CEC Patient 9		0.75	N/A	CF Infant	Throat	N/A		57		6457835		66.36		286921		7716536	1165196936	6457835	180.432	PRJNA607994	SAMN14160409	JAALHQ000000000	SRR11288250
CEC90		CEC Patient 9		1	N/A	CF Infant	Bronchoalveolar Lavage Fluid	N/A		111		6456404		66.35		160077		6523978	985120678	6456404	152.58	PRJNA607994	SAMN14160410	JAAOFK000000000	SRR11288249
CEC91		CEC Patient 9		1.25	N/A	CF Infant	Throat	N/A		133		6446618		66.34		156095		7005254	1057793354	6446618	164.085	PRJNA607994	SAMN14160411	JAAOHS000000000	SRR11288248
CEC92		CEC Patient 9		1.5	N/A	CF Infant	Throat	N/A		201		6439040		66.32		71991		6100052	921107852	6439040	143.05	PRJNA607994	SAMN14160412	JAAOFJ000000000	SRR11288246
CEC93		CEC Patient 9		1.75	N/A	CF Infant	Throat	N/A		176		6443741		66.32		84206		7360600	1111450600	6443741	172.485	PRJNA607994	SAMN14160413	JAAOFI000000000	SRR11288245
CEC94		CEC Patient 9		1.75	N/A	CF Infant	Throat	N/A		66		6458867		66.34		263091		8360774	1262476874	6458867	195.464	PRJNA607994	SAMN14160414	JAALHP000000000	SRR11288244
CEC95		CEC Patient 9		1.75	N/A	CF Infant	Throat	N/A		121		6800962		66.17		195494		6308854	952636954	6800962	140.074	PRJNA607994	SAMN14160415	JAAOFH000000000	SRR11288243
CEC96		CEC Patient 9		2	N/A	CF Infant	Throat	N/A		124		6453793		66.34		117413		7073208	1068054408	6453793	165.493	PRJNA607994	SAMN14160416	JAAOHR000000000	SRR11288242
CEC97		CEC Patient 9		2	N/A	CF Infant	Throat	N/A		100		6500337		66.06		192400		7413770	1119479270	6500337	172.219	PRJNA607994	SAMN14160417	JAAOFG000000000	SRR11288241
CEC98		CEC Patient 9		2	N/A	CF Infant	Throat	N/A		413		6411305		66.2		33109		9079594	1371018694	6411305	213.844	PRJNA607994	SAMN14160418	JAAOFF000000000	SRR11288240
CEC99		CEC Patient 9		2	N/A	CF Infant	Bronchoalveolar Lavage Fluid	N/A		56		6457154		66.36		377517		7727066	1166786966	6457154	180.697	PRJNA607994	SAMN14160419	JAAOFE000000000	SRR11288239
CEC100		CEC Patient 9		2	N/A	CF Infant	Bronchoalveolar Lavage Fluid	N/A		166		6454627		66.33		87330		10026352	1513979152	6454627	234.557	PRJNA607994	SAMN14160420	JAAOHQ000000000	SRR11288238
CEC101		CEC Patient 9		2.25	N/A	CF Infant	Throat	N/A		80		6532998		65.83		377517		10211660	1541960660	6532998	236.027	PRJNA607994	SAMN14160421	JAALHO000000000	SRR11288237
CEC102		CEC Patient 9		2.25	N/A	CF Infant	Throat	N/A		83		6507355		66.19		256553		12566280	1897508280	6507355	291.594	PRJNA607994	SAMN14160422	JAAOFD000000000	SRR11288361
CEC103		CEC Patient 9		2.25	N/A	CF Infant	Throat	N/A		58		6461509		66.33		263035		8248520	1245526520	6461509	192.761	PRJNA607994	SAMN14160423	JAAOFC000000000	SRR11288360
CEC104		CEC Patient 9		2.5	N/A	CF Infant	Throat	N/A		59		6457780		66.36		286740		6616412	999078212	6457780	154.709	PRJNA607994	SAMN14160424	JAALHN000000000	SRR11288359
CEC105		CEC Patient 9		2.5	N/A	CF Infant	Throat	N/A		80		6456237		66.36		193524		6757086	1020319986	6456237	158.036	PRJNA607994	SAMN14160425	JAALHM000000000	SRR11288358
CEC106		CEC Patient 9		2.5	N/A	CF Infant	Throat	N/A		53		6457460		66.36		401479		7027280	1061119280	6457460	164.325	PRJNA607994	SAMN14160426	JAALHL000000000	SRR11288357
CEC107		CEC Patient 9		2.75	N/A	CF Infant	Throat	N/A		55		6456669		66.36		377516		6930740	1046541740	6456669	162.087	PRJNA607994	SAMN14160427	JAAOFB000000000	SRR11288356
CEC110		CEC Patient 9		3	N/A	CF Infant	Throat	N/A		282		6426784		66.29		51355		7211078	1088872778	6426784	169.427	PRJNA607994	SAMN14160428	JAAOFA000000000	SRR11288355
CEC111		CEC Patient 9		3	N/A	CF Infant	Throat	N/A		61		6456670		66.36		263086		7599186	1147477086	6456670	177.72	PRJNA607994	SAMN14160429	JAAOEZ000000000	SRR11288354
CEC112		CEC Patient 9		3	N/A	CF Infant	Bronchoalveolar Lavage Fluid	N/A		114		6453964		66.35		135471		6053760	914117760	6453964	141.637	PRJNA607994	SAMN14160430	JAAOEY000000000	SRR11288353
CEC113		CEC Patient 9		3	N/A	CF Infant	Bronchoalveolar Lavage Fluid	N/A		53		6457685		66.36		386165		7133328	1077132528	6457685	166.799	PRJNA607994	SAMN14160431	JAALHK000000000	SRR11288352
CEC125		N/A		N/A	N/A	Clinical Acute	Blood, child	Speert		88		6830670		66.16		206460		8396606	1267887506	6830670	185.617	PRJNA607994	SAMN14160441	JAAOER000000000	SRR11288341
CEC126		N/A		N/A	N/A	Clinical Acute	Blood, adult	Speert		159		7095633		65.85		253772		6398896	966233296	7095633	136.173	PRJNA607994	SAMN14160442	JAALHG000000000	SRR11288339
CEC127		N/A		N/A	N/A	Clinical Acute	Trachea	Speert		256		6815785		66		59353		7450076	1124961476	6815785	165.052	PRJNA607994	SAMN14160443	JAAOEQ000000000	SRR11288338
CEC128		N/A		N/A	N/A	Clinical Acute	Urine, child	Speert		87		6664382		66.1		226854		7870038	1188375738	6664382	178.317	PRJNA607994	SAMN14160444	JAALHF000000000	SRR11288337
CEC129		N/A		N/A	N/A	Clinical Acute	Trachea, child	Speert		72		6768104		66.23		219066		7878636	1189674036	6768104	175.777	PRJNA607994	SAMN14160445	JAALHE000000000	SRR11288336
CEC130		N/A		N/A	N/A	Clinical Acute	Blood, same patient as CEC129	Speert		115		6535682		66.15		223282		9474148	1430596348	6535682	218.89	PRJNA607994	SAMN14160446	JAALHD000000000	SRR11288335
CEC131		N/A		N/A	N/A	Clinical Acute	Blood	Lory		83		6700041		66.14		206303		7062224	1066395824	6700041	159.163	PRJNA607994	SAMN14160447	JAALHC000000000	SRR11288334
CEC132		N/A		N/A	N/A	Clinical Acute	Urine	Lory		83		6382752		66.37		166779		6696986	1011244886	6382752	158.434	PRJNA607994	SAMN14160448	JAAOEP000000000	SRR11288333
CEC133		N/A		N/A	N/A	Clinical Acute	Eye	Lory		115		6899814		66.07		259284		6823068	1030283268	6899814	149.32	PRJNA607994	SAMN14160449	JAALHB000000000	SRR11288332
P. aeruginosa PAK		N/A		N/A	N/A	Laboratory	N/A	Lory		N/A		N/A		N/A		N/A		N/A	N/A	N/A	N/A	N/A	N/A	N/A	N/A
PAK ∆lpxO1 (PA4512)		N/A		N/A	N/A	Laboratory	N/A	This study		N/A		N/A		N/A		N/A		N/A	N/A	N/A	N/A	N/A	N/A	N/A	N/A
PAK ∆lpxO2 (PA0936)		N/A		N/A	N/A	Laboratory	N/A	This study		N/A		N/A		N/A		N/A		N/A	N/A	N/A	N/A	N/A	N/A	N/A	N/A
PAK ∆∆lpxO1/2 (PA4512/0936)		N/A		N/A	N/A	Laboratory	N/A	This study		N/A		N/A		N/A		N/A		N/A	N/A	N/A	N/A	N/A	N/A	N/A	N/A
PAK ∆phoP		N/A		N/A	N/A	Laboratory	N/A	Miller, 2011		N/A		N/A		N/A		N/A		N/A	N/A	N/A	N/A	N/A	N/A	N/A	N/A
PAK ∆phoQ		N/A		N/A	N/A	Laboratory	N/A	Miller, 2011		N/A		N/A		N/A		N/A		N/A	N/A	N/A	N/A	N/A	N/A	N/A	N/A
PAK ∆∆phoP/Q		N/A		N/A	N/A	Laboratory	N/A	Miller, 2011		N/A		N/A		N/A		N/A		N/A	N/A	N/A	N/A	N/A	N/A	N/A	N/A
P. aeruginosa PAO1		N/A		N/A	N/A	Laboratory	N/A	Manoil		N/A		N/A		N/A		N/A		N/A	N/A	N/A	N/A	N/A	N/A	N/A	N/A
PAO1 ∆lpxO1 (PA4512)		N/A		N/A	N/A	Laboratory	N/A	This study		N/A		N/A		N/A		N/A		N/A	N/A	N/A	N/A	N/A	N/A	N/A	N/A
PAO1 ∆lpxO2 (PA0936)		N/A		N/A	N/A	Laboratory	N/A	This study		N/A		N/A		N/A		N/A		N/A	N/A	N/A	N/A	N/A	N/A	N/A	N/A
CEC75 ∆lpxO1		N/A		N/A	N/A	Late CF (modified)	N/A	This study		N/A		N/A		N/A		N/A		N/A	N/A	N/A	N/A	N/A	N/A	N/A	N/A
CEC75 ∆lpxO2		N/A		N/A	N/A	Late CF (modified)	N/A	This study		N/A		N/A		N/A		N/A		N/A	N/A	N/A	N/A	N/A	N/A	N/A	N/A
CEC87 ∆lpxO1		N/A		N/A	N/A	Late CF (modified)	N/A	This study		N/A		N/A		N/A		N/A		N/A	N/A	N/A	N/A	N/A	N/A	N/A	N/A
CEC87 ∆lpxO2		N/A		N/A	N/A	Late CF (modified)	N/A	This study		N/A		N/A		N/A		N/A		N/A	N/A	N/A	N/A	N/A	N/A	N/A	N/A
*N/A refers to data that is not available or not applicable for that strain
