# Supplementary material for: Divergent Pseudomonas aeruginosa LpxO enzymes perform site-specific lipid A 2-hydroxylation
Source: mBio. 2023 Dec 22;15(2):e02823-23. doi: 10.1128/mbio.02823-23 (PMC10865791; doi:10.1128/mbio.02823-23)
Supplement: Table S2 — Amino-acid altering mutations in lipid A genes for CF clinical P. aeruginosa isolates. [file mbio.02823-23-s0003.xlsx]

## Sheet: all strains
Strain	Patient number	Origin	Age of patient at isolate collection (yrs)	O-antigen	lpxO1	lpxO2	pagL
GCFLD10008	4	Late CF	14.8	O1	na	na	na
GCFLD10009	4	Late CF	14.8	O1	na	na	na
GCFLD10010	4	Late CF	14.8	O1	na	na	na
GCFLD10011	4	Late CF	14.8	O1	na	na	na
GCFLD10012	4	Late CF	14.8	O1	na	na	na
GCFLD10013	4	Late CF	14.8	O1	na	na	na
GCFLD10014	4	Late CF	17.2	O1	na	na	na
GCFLD10015	4	Late CF	17.2	O1	na	na	160C>T
GCFLD10016	4	Late CF	17.2	O1	na	na	160C>T
GCFLD10017	4	Late CF	17.2	O1	na	na	na
GCFLD10020	5	Late CF	15.8	O3	na	na	na
GCFLD10021	5	Late CF	15.8	O3	na	na	na
GCFLD10022	5	Late CF	15.8	O3	na	na	na
GCFLD10024	5	Late CF	19.1	O3	na	na	na
GCFLD10025	5	Late CF	19.1	O3	na	na	na
GCFLD10026	5	Late CF	19.1	O3	na	na	na
GCFLD10027	5	Late CF	19.1	O3	na	na	na
GCFLD10035	6	Late CF	1.1	O1	na	na	na
GCFLD10036	6	Late CF	6	O1	na	na	na
GCFLD10037	6	Late CF	10.9	O1	na	na	na
GCFLD10038	6	Late CF	10.9	O1	na	na	na
GCFLD10039	6	Late CF	10.9	O1	na	na	na
GCFLD10040	6	Late CF	13.2	O1	na	na	na
GCFLD10041	6	Late CF	13.2	O1	na	na	na
GCFLD10042	6	Late CF	13.2	O1	na	na	na
GCFLD10043	6	Late CF	13.2	O1	na	na	na
GCFLD10044	6	Late CF	13.2	O1	na	na	na
GCFLD10063	7	Late CF	6	O1	na	na	na
GCFLD10064	7	Late CF	13.1	O1	na	na	na
GCFLD10065	7	Late CF	13.1	O1	158_900del	na	na
GCFLD10066	7	Late CF	13.1	O1	158_900del	na	na
GCFLD10067	7	Late CF	13.1	O1	158_900del	na	na
GCFLD10069	8	Late CF	3.9	O6	na	na	na
GCFLD10070	8	Late CF	16.6	O3	na	131_132insC	na
GCFLD10071	8	Late CF	16.6	O3	na	na	na
GCFLD10072	8	Late CF	16.6	O3	na	na	na
GCFLD10073	8	Late CF	16.6	O3	na	na	na
GCFLD10074	8	Late CF	16.6	O3	na	78_79del	na
GCFLD10075	8	Late CF	16.6	O3	na	na	na
GCFLD10091	9	Late CF	25.4	O6	na	na	na
GCFLD10092	9	Late CF	25.4	O6	na	na	na
GCFLD10093	9	Late CF	25.4	O6	na	na	na
GCFLD10097	10	Late CF	18	O1	na	na	na
GCFLD10098	10	Late CF	18	O1	na	na	na
GCFLD10099	10	Late CF	18	O1	na	na	na
GCFLD10100	10	Late CF	18	O1	na	na	na
GCFLD10101	10	Late CF	18	O1	na	na	na
GCFLD10102	10	Late CF	18	O1	na	na	na
GCFLD10103	10	Late CF	18	O1	na	na	na
GCFLD10104	10	Late CF	18	O1	na	na	na
GCFLD10126	11	Late CF	10.8	O1	na	na	na
GCFLD10127	11	Late CF	10.8	O1	na	na	na
GCFLD10128	11	Late CF	19.6	O1	na	na	160C>T
GCFLD10129	11	Late CF	19.6	O1	na	na	160C>T
GCFLD10137	12	Late CF	18.7	O11/O17	na	na	281_293del
GCFLD10138	12	Late CF	18.7	O11/O17	na	na	na
GCFLD10139	12	Late CF	18.7	O11/O17	na	na	na
AD2	2	Late CF	14.65	O9	na	na	na
AD3	2	Late CF	14.85	O6	na	na	na
AD5	2	Late CF	15.05	O6	na	78_79del	na
AD6	2	Late CF	15.45	O6	na	na	na
AD7	2	Late CF	15.58	O6	na	na	na
AD8	2	Late CF	15.81	O6	na	86_87del	na
AD9	2	Late CF	16.37	O6	na	na	na
AD10	2	Late CF	17.07	O6	na	na	na
AD11	2	Late CF	17.37	O6	na	na	na
AD15	2	Late CF	19.03	O1	na	na	na
MI3	3	Late CF	7.64	O6	na	na	na
MI4	3	Late CF	8.06	O6	na	na	na
MI5	3	Late CF	8.31	O6	na	na	na
MI6	3	Late CF	8.46	O6	na	na	na
MI8	3	Late CF	10.04	O6	na	na	na
MI9	3	Late CF	11.03	O6	na	na	na
MI11	3	Late CF	12.67	O6	na	na	na
SE1	1	Late CF	8.26	O6	na	na	na
SE4	1	Late CF	9.17	O6	na	na	na
SE5	1	Late CF	9.66	O1	na	na	315delT
SE8	1	Late CF	10.94	O1	na	na	315delT
SE9	1	Late CF	11.79	O6	na	na	273C>A
SE10	1	Late CF	11.92	O1	na	na	315delT
SE11	1	Late CF	12.17	O1	na	na	315delT
SE12	1	Late CF	12.61	O6	na	na	273C>A
SE13	1	Late CF	12.96	O6	na	na	103C>T
SE14	1	Late CF	13.22	O6	na	na	103C>T
SE16	1	Late CF	13.53	O6	na	na	103C>T
SE17	1	Late CF	13.05	O6	na	na	103C>T
SE19	1	Late CF	14.19	O6	na	na	103C>T
SE21	1	Late CF	15.67	O6	na	na	273C>A
SE22	1	Late CF	16.66	O6	na	na	103C>T
CFF67630	13	Late CF	17.81	O1	na	na	na
CFF67631	13	Late CF	17.81	O1	na	na	na
CFF70338	13	Late CF	18.88	O1	na	na	na
CFF71055	13	Late CF	19.13	O1	na	na	na
CFF71056	13	Late CF	19.13	O1	na	na	na
CFF71057	13	Late CF	19.13	O1	na	na	na
CFF71058	13	Late CF	19.13	O1	na	na	na
CFF71059	13	Late CF	19.13	O1	na	na	na
CFF68448	14	Late CF	12.37	O6	na	na	na
CFF68449	14	Late CF	12.37	O11	na	na	486C>T
CFF76773	14	Late CF	15.45	O5	na	na	na
CFF87922	14	Late CF	18.71	O5	na	na	na
CFF59400	15	Late CF	11.39	O5	na	na	481G>A
CFF59401	15	Late CF	11.39	O5	na	na	na
CFF59402	15	Late CF	11.39	O5	na	na	na
CFF59403	15	Late CF	11.39	O5	na	na	na
CFF67420	15	Late CF	14.83	O5	na	na	na
CFF69161	15	Late CF	15.56	O5	na	na	na
CFF75315	15	Late CF	17.74	O5	na	na	na
CFF76085	15	Late CF	17.99	O5	na	na	na
CFF81008	15	Late CF	19.18	O5	na	na	na
CFF86685	15	Late CF	21.21	O5	na	na	na
CFF87220	15	Late CF	21.39	O5	na	na	na
CFF87221	15	Late CF	21.39	O5	na	na	na
CFF87222	15	Late CF	21.39	O5	na	na	na
CFF87223	15	Late CF	21.39	O5	na	na	na
CFF68756	16	Late CF	15.27	O1	na	na	na
CFF76648	16	Late CF	18.05	O1	na	na	na
CFF77326	16	Late CF	18.36	O1	na	na	na
CFF84969	16	Late CF	20.48	O1	301T>C	na	na
CFF85721	16	Late CF	20.72	O1	na	na	na
CFF86117	16	Late CF	20.81	O1	na	na	na
CFF86424	16	Late CF	20.95	O1	na	na	na
CFF86425	16	Late CF	20.95	O1	na	na	na
CFF86426	16	Late CF	20.95	O1	na	78_79del	na
CFF86427	16	Late CF	20.95	O1	na	na	na
CFF86428	16	Late CF	20.95	O1	na	na	na
CFF68215	17	Late CF	15.16	O6	na	na	na
CFF68216	17	Late CF	15.16	O6	na	na	na
CFF81472	17	Late CF	19.23	O6	na	na	na
CFF85494	17	Late CF	20.75	O6	na	na	na
CFF86071	17	Late CF	20.94	O6	na	na	na
CFF86072	17	Late CF	20.94	O6	na	na	na
CFF69032	18	Late CF	12.7	O1	na	na	na
CFF69033	18	Late CF	12.7	O1	na	na	na
CFF69034	18	Late CF	12.7	O1	na	na	na
CFF69035	18	Late CF	12.7	O1	na	na	na
CFF82713	18	Late CF	16.98	O1	na	na	na
CFF83233	18	Late CF	17.13	O1	na	na	na
CFF86651	18	Late CF	18.39	O1	na	na	na
CFF87567	18	Late CF	18.65	O1	na	na	na
CFF91522	18	Late CF	20.02	O1	na	na	na
CFF92783	18	Late CF	20.85	O1	na	na	280_281del
CFF73721	19	Late CF	17.33	O3	na	na	na
CFF73722	19	Late CF	17.33	O3	na	na	160C>T
CFF73723	19	Late CF	17.33	O3	na	na	na
CFF76316	19	Late CF	17.97	O3	na	na	na
CFF77091	19	Late CF	18.23	O3	na	na	160C>T
CFF77092	19	Late CF	18.23	O3	na	na	na
CFF76966	19	Late CF	18.32	O3	na	na	na
CFF80753	19	Late CF	18.92	O3	na	na	na
CFF83095	19	Late CF	19.8	O3	na	na	na
CFF83261	19	Late CF	19.87	O3	na	na	na
CFF83559	19	Late CF	19.95	O3	na	na	na
CFF85405	19	Late CF	20.72	O3	na	na	160C>T
CFF85406	19	Late CF	20.72	O3	na	na	na
CFF85407	19	Late CF	20.72	O3	na	na	na
CFF85408	19	Late CF	20.72	O3	na	na	160C>T
CFF65079	20	Late CF	15.06	O6	na	na	na
CFF65080	20	Late CF	15.06	O6	na	na	na
CFF65081	20	Late CF	15.06	O6	na	na	na
CFF67935	20	Late CF	16.36	O6	na	na	na
CFF70771	20	Late CF	17.44	O6	na	na	na
CFF77308	20	Late CF	19.8	O6	na	na	na
CFF77309	20	Late CF	19.8	O6	na	na	na
CFF77310	20	Late CF	19.8	O6	na	na	na
CFF72386	21	Late CF	1.99	O6	na	na	na
CFF74836	21	Late CF	2.71	O6	na	na	na
CFF82721	21	Late CF	5.01	O6	na	na	na
CFF87605	21	Late CF	6.67	O6	na	na	na
CFF88321	21	Late CF	6.98	O6	na	na	na
CFF88995	21	Late CF	7.23	O6	na	na	na
CFF89507	21	Late CF	7.44	O6	na	na	na
CFF68375	22	Late CF	4.69	O3	na	na	na
CFF68376	22	Late CF	4.69	O3	na	na	na
CFF68377	22	Late CF	4.69	O3	na	na	na
CFF69572	22	Late CF	5.15	O3	na	na	na
CFF81753	22	Late CF	8.82	O3	na	na	na
CFF82877	22	Late CF	9.14	O3	na	na	na
CFF82878	22	Late CF	9.14	O3	na	391T>C	521_522del
CEC1	N/A	Environmental	na	O1	na	na	na
CEC2	N/A	Environmental	na	O7/O8	na	na	na
CEC3	N/A	Environmental	na	O2/O16	na	na	na
CEC4	N/A	Environmental	na	O6	na	na	na
CEC5	N/A	Environmental	na	O2/O16	na	na	na
CEC7	N/A	Environmental	na	O4	na	na	na
CEC8	N/A	Environmental	na	O4	na	na	na
CEC9	N/A	Environmental	na	O11/O17	na	na	na
CEC10	N/A	Environmental	na	O1	na	na	na
CEC11	N/A	Environmental	na	O9	na	na	na
CEC12	N/A	Environmental	na	O2/O16	na	na	na
CEC13	N/A	Environmental	na	O6	na	na	na
CEC14	N/A	Environmental	na	O2/O16	na	na	na
CEC15	N/A	Environmental	na	O2/O16	na	na	na
CEC26	N/A	non-CF Bronchiectasis	na	O9	na	na	na
CEC27	N/A	non-CF Bronchiectasis	na	O5/O18/O20	na	na	na
CEC28	N/A	non-CF Bronchiectasis	na	O7/O8	na	na	na
CEC29	N/A	non-CF Bronchiectasis	na	O3	na	na	na
CEC30	N/A	non-CF Bronchiectasis	na	O3	na	na	na
CEC50	CEC Patient 4	Early CF	0.75	O6	na	na	na
CEC51	CEC Patient 4	Early CF	0.75	O6	na	na	na
CEC52	CEC Patient 4	Early CF	0.75	O6	na	na	na
CEC53	CEC Patient 4	Early CF	1	O6	na	na	na
CEC54	CEC Patient 4	Early CF	2	O6	na	na	na
CEC56	CEC Patient 4	Early CF	2	O6	na	na	na
CEC57	CEC Patient 4	Early CF	2	O6	na	na	na
CEC58	CEC Patient 4	Early CF	3	O6	na	na	na
CEC59	CEC Patient 4	Early CF	3	O6	na	na	na
CEC75	CEC Patient 206	Early CF	1	O4	na	na	na
CEC76	CEC Patient 206	Early CF	1.5	O4	na	na	na
CEC77	CEC Patient 206	Early CF	2	O4	na	na	na
CEC78	CEC Patient 206	Early CF	2	O4	na	na	na
CEC80	CEC Patient 206	Early CF	2.75	O4	na	na	na
CEC87	CEC Patient 9	Early CF	0.5	O1	na	na	na
CEC88	CEC Patient 9	Early CF	0.75	O1	na	na	na
CEC89	CEC Patient 9	Early CF	0.75	O1	na	na	na
CEC90	CEC Patient 9	Early CF	1	O1	na	na	na
CEC91	CEC Patient 9	Early CF	1.25	O1	na	na	na
CEC92	CEC Patient 9	Early CF	1.5	O1	na	na	na
CEC93	CEC Patient 9	Early CF	1.75	O1	na	na	na
CEC94	CEC Patient 9	Early CF	1.75	O1	na	na	na
CEC95	CEC Patient 9	Early CF	1.75	O6	na	na	na
CEC96	CEC Patient 9	Early CF	2	O1	na	na	na
CEC97	CEC Patient 9	Early CF	2	O1	na	na	na
CEC98	CEC Patient 9	Early CF	2	O1	na	na	na
CEC99	CEC Patient 9	Early CF	2	O1	na	na	na
CEC100	CEC Patient 9	Early CF	2	O1	na	na	na
CEC101	CEC Patient 9	Early CF	2.25	O1	na	na	na
CEC102	CEC Patient 9	Early CF	2.25	O1	na	na	na
CEC103	CEC Patient 9	Early CF	2.25	O1	na	na	na
CEC104	CEC Patient 9	Early CF	2.5	O1	na	na	na
CEC105	CEC Patient 9	Early CF	2.5	O1	na	na	na
CEC106	CEC Patient 9	Early CF	2.5	O1	na	na	na
CEC107	CEC Patient 9	Early CF	2.75	O1	na	na	na
CEC110	CEC Patient 9	Early CF	3	O1	na	na	na
CEC111	CEC Patient 9	Early CF	3	O1	na	na	na
CEC112	CEC Patient 9	Early CF	3	O1	na	na	na
CEC113	CEC Patient 9	Early CF	3	O1	na	na	na
CEC125	N/A	Acute	na	O11/O17	na	na	na
CEC126	N/A	Acute	na	O6	na	na	na
CEC127	N/A	Acute	na	O2/O16	na	na	na
CEC128	N/A	Acute	na	O4	na	na	na
CEC129	N/A	Acute	na	O3	na	na	na
CEC130	N/A	Acute	na	O6	na	na	na
CEC131	N/A	Acute	na	O13/O14	na	na	na
CEC132	N/A	Acute	na	O4	na	na	na
CEC133	N/A	Acute	na	O11/O17	na	na	na
