# Supplementary material for: Divergent Pseudomonas aeruginosa LpxO enzymes perform site-specific lipid A 2-hydroxylation
Source: mBio. 2023 Dec 22;15(2):e02823-23. doi: 10.1128/mbio.02823-23 (PMC10865791; doi:10.1128/mbio.02823-23)
Supplement: Table S6 — Non-redundant bacterial LpxO sequences from NCBI nr protein database. [file mbio.02823-23-s0004.xlsx]

## Sheet: LpxO
Table S6. Non-redundant bacterial LpxO sequences from NCBI nr protein database.
Accession No.	Annotation	Organism (assembly)
AAW73486.1	aspartyl-asparaginyl beta-hydroxylase	Xanthomonas oryzae pv. oryzae KACC 10331
ABM95281.1	conserved hypothetical protein	Methylibium petroleiphilum PM1
ABN87985.1	beta-hydroxylase, aspartyl/asparaginyl family	Burkholderia pseudomallei 668
ABV42022.1	Aspartyl/Asparaginyl beta-hydroxylase	Serratia proteamaculans 568
ADI17487.1	aspartyl/asparaginyl beta-hydroxylase and related dioxygenases	uncultured beta proteobacterium HF0130_04F21
ADM99903.1	Fe(2+)/alpha-ketoglutarate-dependent dioxygenase lpxO	Dickeya dadantii 3937
ADP11730.1	putative membrane-bound beta-hydroxylase	Erwinia sp. Ejp617
AFC86902.1	aspartyl/asparaginyl beta-hydroxylase-like dioxygenase	Frateuria aurantia DSM 6220
AGQ33079.1	aspartyl/asparaginyl beta-hydroxylase AspH	Serratia liquefaciens ATCC 27592
AGW89288.1	aspartyl/asparaginyl beta-hydroxylase AspH	Ralstonia pickettii DTP0602
AHY07945.1	aspartyl beta-hydroxylase	Serratia plymuthica
AHY57311.1	aspartyl beta-hydroxylase	Stenotrophomonas rhizophila
AIK97024.1	aspartyl beta-hydroxylase	Candidatus Paracaedibacter acanthamoebae
AIP20137.1	aspartyl/Asparaginyl beta-hydroxylase family protein	Burkholderia pseudomallei MSHR5855
AJE23378.1	Lipopolysaccharide biosynthetic protein	Azotobacter chroococcum NCIMB 8003
AJX68943.1	aspartyl/Asparaginyl beta-hydroxylase family protein	Burkholderia pseudomallei MSHR840
ALA84710.1	aspartyl beta-hydroxylase	Stenotrophomonas maltophilia
ALA92633.1	aspartyl beta-hydroxylase	Stenotrophomonas maltophilia
ALN59504.1	aspartyl/asparaginyl beta-hydroxylase family	Lysobacter enzymogenes
ALN65127.1	aspartyl/Asparaginyl beta-hydroxylase family protein	Lysobacter antibioticus
ALN79304.1	aspartyl/Asparaginyl beta-hydroxylase family protein	Lysobacter antibioticus
ALV06183.1	aspartyl beta-hydroxylase	Roseateles depolymerans
ALZ75715.1	hypothetical protein ATY27_08040	Rheinheimera sp. F8
AMP08983.1	aspartyl/Asparaginyl beta-hydroxylase family protein	Collimonas arenae
AMS42117.1	Aspartyl beta-hydroxylase	Aminobacter aminovorans
ANS22954.1	aspartyl beta-hydroxylase	Acinetobacter baumannii PR07
AOA73946.1	aspartyl beta-hydroxylase	Stenotrophomonas rhizophila
AOB27674.1	aspartyl beta-hydroxylase	Bordetella bronchiseptica
AOJ18718.1	aspartyl beta-hydroxylase	Burkholderia cenocepacia
AOX62215.1	aspartyl beta-hydroxylase	Stenotrophomonas sp. LM091
ARP52777.1	aspartyl beta-hydroxylase	Alcaligenes faecalis
ARQ02691.1	hypothetical protein CAK95_01275	Pseudorhodoplanes sinuspersici
ASG63173.1	lipid A hydroxylase LpxO	Kluyvera georgiana
AVI36083.1	aspartyl/Asparaginyl beta-hydroxylase family protein	Acinetobacter baumannii
AXB21828.1	hypothetical protein DPF89_04229	Salmonella enterica subsp. enterica serovar Napoli
AXQ47224.1	aspartyl/asparaginyl beta-hydroxylase domain-containing protein	Stenotrophomonas rhizophila
AXQ48661.1	lipid A hydroxylase LpxO	Stenotrophomonas rhizophila
AXU95403.1	lipid A hydroxylase LpxO	Erwinia persicina
BAV96515.1	aspartyl-asparaginyl beta-hydroxylase	Lysobacter enzymogenes
BBD80018.1	Fe(2+)/alpha-ketoglutarate-dependent dioxygenase LpxO	Rhodanobacteraceae bacterium Dysh456
BBF77398.1	Fe(2+)/alpha-ketoglutarate-dependent dioxygenase LpxO	Acinetobacter ursingii
CAP02490.1	beta-hydroxylase	Acinetobacter baumannii SDF
CAX56463.1	conserved uncharacterized protein	Erwinia pyrifoliae Ep1/96
CAY75297.1	putative membrane-bound beta-hydroxylase	Erwinia pyrifoliae DSM 12163
CBJ50876.2	putative hydroxylase; similar to clavaminate synthase	Ralstonia solanacearum PSI07
CCF10799.1	beta-hydroxylase, aspartyl/asparaginyl family protein	Pantoea ananatis LMG 5342
CDQ15825.1	Beta-hydroxylase, aspartyl/asparaginyl family	Klebsiella quasipneumoniae subsp. quasipneumoniae
CEJ45546.1	Putative membrane-bound beta-hydroxylase LpxO-like	Xanthomonas citri pv. bilvae
CEN55186.1	Fe(2+)/alpha-ketoglutarate-dependent dioxygenase lpxO	Candidatus Methylopumilus turicensis
CFP43722.1	dioxygenase	Bordetella pertussis
CNU04020.1	membrane-bound beta-hydroxylase	Salmonella enterica subsp. enterica serovar Bovismorbificans
CNU99516.1	membrane-bound beta-hydroxylase	Salmonella enterica subsp. enterica serovar Bovismorbificans
CNV22748.1	membrane-bound beta-hydroxylase	Salmonella enterica subsp. enterica serovar Bovismorbificans
CUR48121.1	Fe(2+)/alpha-ketoglutarate-dependent dioxygenase LpxO	Alcanivorax dieselolei
CUW21809.1	Aspartyl/Asparaginyl beta-hydroxylase	Serratia sp. LCN16
CVA50535.1	Aspartyl/Asparaginyl beta-hydroxylase	Serratia marcescens
EAR53888.1	beta-hydroxylase	Photobacterium sp. SKA34
EED70404.1	Aspartyl/Asparaginyl beta-hydroxylase	Comamonas testosteroni KF-1
EEE00242.1	aspartyl/Asparaginyl beta-hydroxylase	Burkholderia multivorans CGD1
EEE09771.1	aspartyl/Asparaginyl beta-hydroxylase	Burkholderia multivorans CGD2
EEQ14107.1	Aspartyl/Asparaginyl beta-hydroxylase	Yersinia frederiksenii ATCC 33641
EET80907.1	beta-hydroxylase, aspartyl/asparaginyl family	Acinetobacter radioresistens SK82
EFE94207.1	beta-hydroxylase, aspartyl/asparaginyl family	Serratia odorifera DSM 4582
EGD03765.1	putative beta-hydroxylase	Burkholderia sp. TJI49
EGY64378.1	hypothetical protein HMPREF0989_02398	Ralstonia sp. 5_2_56FAA
EIL87685.1	aspartyl/asparaginyl beta-hydroxylase-like dioxygenase	Rhodanobacter fulvus Jip2
EJK90142.1	beta-hydroxylase, aspartyl/asparaginyl family	Klebsiella pneumoniae subsp. pneumoniae DSM 30104
EJP41776.1	beta-hydroxylase, aspartyl/asparaginyl family	Acinetobacter baumannii OIFC032
EKQ65536.1	aspartyl-asparaginyl beta-hydroxylase	Xanthomonas citri pv. malvacearum str. GSPB1386
ENU31141.1	hypothetical protein F991_01047	Acinetobacter sp. CIP-A165
ENV00045.1	hypothetical protein F969_00949	Acinetobacter sp. NIPH 899
ENV51793.1	hypothetical protein F953_00820	Acinetobacter junii CIP 107470
ENV64869.1	hypothetical protein F949_00258	Acinetobacter junii NIPH 182
ENV66063.1	hypothetical protein F948_02359	Acinetobacter junii CIP 64.5
ENW02768.1	hypothetical protein F934_02942	Acinetobacter beijerinckii ANC 3835
ENW05567.1	hypothetical protein F933_02468	Acinetobacter beijerinckii CIP 110307
ENW06421.1	hypothetical protein F933_02154	Acinetobacter beijerinckii CIP 110307
ENX11503.1	hypothetical protein F897_00352	Acinetobacter sp. NIPH 2171
ENZ75823.1	aspartyl/asparaginyl beta-hydroxylase-like dioxygenase	Ralstonia pickettii OR214
EPH33848.1	Fe(2+)/alpha-ketoglutarate-dependent dioxygenase LpxO	Acinetobacter guillouiae MSP4-18
EPX97796.1	aspartyl/asparaginyl beta-hydroxylase AspH	Ralstonia sp. AU12-08
ERT55587.1	aspartyl/asparaginyl beta-hydroxylase	Alcaligenes sp. EGD-AK7
ESF74840.1	membrane-bound beta-hydroxylase	Salmonella enterica subsp. enterica serovar Paratyphi B str. SARA42
ESK39425.1	hypothetical protein F987_02794	Acinetobacter gyllenbergii NIPH 230
ESL70888.1	beta-hydroxylase	Klebsiella quasipneumoniae subsp. quasipneumoniae
ESS38887.1	Fe(2+)/alpha-ketoglutarate-dependent dioxygenase LpxO	Burkholderia cenocepacia KC-01
ETH00855.1	beta-hydroxylase, aspartyl/asparaginyl family	Bordetella pertussis 2250905
ETI62236.1	aspartyl beta-hydroxylase	Marinomonas profundimaris
ETX10199.1	aspartyl/asparaginyl beta-hydroxylase	Marinomonas ushuaiensis DSM 15871
EXB86597.1	aspartyl/Asparaginyl beta-hydroxylase family protein	Acinetobacter sp. 272263
EXE32289.1	aspartyl/Asparaginyl beta-hydroxylase family protein	Acinetobacter baumannii 1525283
EXE40495.1	aspartyl/Asparaginyl beta-hydroxylase family protein	Acinetobacter baumannii 1546444
EXE55957.1	aspartyl/Asparaginyl beta-hydroxylase family protein	Acinetobacter sp. 1239920
EYU48371.1	aspartyl/Asparaginyl beta-hydroxylase family protein	Acinetobacter baumannii 1457504
GAB00969.1	putative TPR repeat protein	Acinetobacter sp. NBRC 100985
GAL09427.1	Fe(2+)/alpha-ketoglutarate-dependent dioxygenase LpxO	Vibrio sp. C7
GAM32768.1	probable peptide-aspartate b-dioxygenase	Acinetobacter calcoaceticus
GAO70919.1	aspartyl/asparaginyl beta-hydroxylase AspH	Comamonas sp. E6
KAK76100.1	beta-hydroxylase, aspartyl/asparaginyl family	Bordetella bronchiseptica CA90 BB02
KCV36258.1	beta-hydroxylase, aspartyl/asparaginyl family	Bordetella bronchiseptica 00-P-2730
KDC70838.1	beta-hydroxylase, aspartyl/asparaginyl family	Bordetella bronchiseptica MBORD632
KDE90312.1	aspartyl beta-hydroxylase	Stenotrophomonas maltophilia M30
KFA38756.1	aspartyl beta-hydroxylase, partial	Xanthomonas campestris pv. musacearum NCPPB 4384
KGE53512.1	aspartyl beta-hydroxylase	Xanthomonas axonopodis pv. vasculorum
KGG90414.1	aspartyl/asparaginyl beta-hydroxylase AspH	Comamonas testosteroni
KGG91562.1	aspartyl/asparaginyl beta-hydroxylase AspH	Comamonas testosteroni
KGH26877.1	aspartyl/asparaginyl beta-hydroxylase AspH	Comamonas testosteroni
KGM25672.1	aspartyl beta-hydroxylase	Stenotrophomonas maltophilia
KJT77796.1	Fe(2+)/alpha-ketoglutarate-dependent dioxygenase LpxO	Salmonella enterica subsp. enterica serovar Heidelberg str. 75-3547
KMH13067.1	beta-hydroxylase	Klebsiella quasipneumoniae subsp. quasipneumoniae
KOE98215.1	aspartyl beta-hydroxylase	[Pseudomonas geniculata N1
KOO75192.1	aspartyl beta-hydroxylase	Stenotrophomonas maltophilia
KOO84625.1	aspartyl beta-hydroxylase	Stenotrophomonas maltophilia
KOQ40036.1	aspartyl beta-hydroxylase, partial	Achromobacter xylosoxidans
KOQ63760.1	aspartyl beta-hydroxylase	Stenotrophomonas maltophilia
KOQ72067.1	aspartyl beta-hydroxylase	Stenotrophomonas maltophilia
KOQ79331.1	aspartyl beta-hydroxylase	Stenotrophomonas maltophilia
KPC49080.1	Aspartyl/Asparaginyl beta-hydroxylase	Amantichitinum ursilacus
KPG68455.1	aspartyl beta-hydroxylase	Stenotrophomonas maltophilia
KPL48787.1	aspartyl beta-hydroxylase	Xanthomonas axonopodis
KPQ02281.1	beta-hydroxylase LpxO	Idiomarinaceae bacterium HL-53
KRA18056.1	aspartyl beta-hydroxylase	Lysobacter sp. Root604
KRD34489.1	aspartyl beta-hydroxylase	Lysobacter sp. Root916
KSW23828.1	aspartyl beta-hydroxylase	Pseudomonas sp. ADP
KSW26239.1	aspartyl beta-hydroxylase	Pseudomonas sp. ADP
KWW14905.1	aspartyl beta-hydroxylase	Stenotrophomonas rhizophila
KWW19355.1	aspartyl beta-hydroxylase	Stenotrophomonas rhizophila
KZN43880.1	hypothetical protein N483_08140	Pseudoalteromonas luteoviolacea NCIMB 1944
KZZ21288.1	aspartyl/asparaginyl beta-hydroxylase, partial	Oleiphilus sp. HI0078
OBQ83225.1	hypothetical protein A9K68_31320	Mesorhizobium sp. AA22
OBU62828.1	aspartyl beta-hydroxylase	Stenotrophomonas maltophilia
OBU69249.1	aspartyl beta-hydroxylase	Stenotrophomonas maltophilia
OCK47480.1	aspartyl beta-hydroxylase	Stenotrophomonas maltophilia
ODS70956.1	aspartyl beta-hydroxylase	Bordetella sp. SCN 67-23
ODS92372.1	aspartyl beta-hydroxylase	Comamonas sp. SCN 65-56
ODT88874.1	aspartyl beta-hydroxylase	Rhodanobacter sp. SCN 67-45
ODU38779.1	aspartyl beta-hydroxylase	Comamonas sp. SCN 67-35
ODU74160.1	aspartyl beta-hydroxylase	Rhodanobacter sp. SCN 69-32
ODU92411.1	aspartyl beta-hydroxylase	Rhodanobacter sp. SCN 66-43
ODU93350.1	aspartyl beta-hydroxylase	Rhodanobacter sp. SCN 66-43
ODV10477.1	aspartyl beta-hydroxylase	Rhodanobacter sp. SCN 68-63
ODV44156.1	aspartyl beta-hydroxylase	Cupriavidus sp. UYMMa02A
OFD34382.1	aspartyl beta-hydroxylase, partial	Acinetobacter baumannii
OFS93299.1	aspartyl beta-hydroxylase	Stenotrophomonas sp. HMSC10F06
OGA84711.1	aspartyl beta-hydroxylase	Burkholderiales bacterium RIFCSPHIGHO2_01_FULL_63_240
OHC10896.1	aspartyl beta-hydroxylase	Polynucleobacter sp. GWA2_45_21
OHC32625.1	aspartyl beta-hydroxylase	Pseudomonadales bacterium RIFCSPLOWO2_12_60_38
OHC33644.1	aspartyl beta-hydroxylase	Pseudomonadales bacterium RIFCSPLOWO2_12_60_38
OHY71132.1	aspartyl beta-hydroxylase	Stenotrophomonas maltophilia
OJH81718.1	aspartyl beta-hydroxylase	Stenotrophomonas maltophilia
OJH83797.1	Fe(2+)/alpha-ketoglutarate-dependent dioxygenase	Serratia marcescens
OJU67711.1	aspartyl beta-hydroxylase, partial	Acinetobacter sp. 39-4
OJU88850.1	aspartyl beta-hydroxylase	Burkholderiales bacterium 66-5
OJW41446.1	aspartyl beta-hydroxylase	Rhodanobacter sp. 67-28
OJX04544.1	aspartyl beta-hydroxylase	Burkholderiales bacterium 70-64
OKP23264.1	aspartyl beta-hydroxylase	Serratia liquefaciens
OOX06416.1	aspartyl beta-hydroxylase, partial	Xanthomonas citri pv. glycines
ORM73161.1	aspartyl beta-hydroxylase	Pantoea wallisii
OTL31253.1	aspartyl beta-hydroxylase	Acinetobacter baumannii
OUT99104.1	aspartyl beta-hydroxylase	Betaproteobacteria bacterium TMED41
OUV31343.1	aspartyl beta-hydroxylase	Betaproteobacteria bacterium TMED100
OUX43613.1	aspartyl beta-hydroxylase	Proteobacteria bacterium TMED261
OWQ43768.1	aspartyl beta-hydroxylase	Mitsuaria noduli
OWQ47934.1	aspartyl/asparaginyl beta-hydroxylase	Mitsuaria noduli
OWQ82992.1	aspartyl beta-hydroxylase	Roseateles terrae
OYQ11256.1	hypothetical protein B7R78_10490	Ralstonia solanacearum
OYT99872.1	lipid A hydroxylase LpxO	Burkholderiales bacterium PBB1
OYW79279.1	aspartyl beta-hydroxylase	Polynucleobacter sp. 32-46-5
OYY07150.1	aspartyl beta-hydroxylase	Polynucleobacter sp. 35-46-11
OYY52901.1	aspartyl beta-hydroxylase	Polynucleobacter sp. 35-46-207
OYY63298.1	aspartyl beta-hydroxylase	Burkholderiales bacterium 28-67-8
OYZ38712.1	aspartyl beta-hydroxylase	Polynucleobacter sp. 16-46-70
OZA12788.1	aspartyl beta-hydroxylase	Polynucleobacter sp. 24-46-87
OZA15799.1	aspartyl beta-hydroxylase	Polynucleobacter sp. 24-46-87
OZA76917.1	aspartyl beta-hydroxylase	Polynucleobacter sp. 39-46-10
OZB60860.1	aspartyl beta-hydroxylase	Xanthomonadales bacterium 15-68-25
PAK92779.1	aspartyl beta-hydroxylase	Stenotrophomonas rhizophila
PCK08863.1	lipid A hydroxylase LpxO	Alteromonadaceae bacterium
PHR67795.1	dipeptidase	Alcanivorax sp.
PHY07800.1	lipid A hydroxylase LpxO	Alcaligenaceae bacterium
PIF51774.1	beta-hydroxylase	[Flavobacterium sp. 29
PIF53163.1	beta-hydroxylase	[Flavobacterium sp. 29
PIG07222.1	beta-hydroxylase	Comamonas sp. 26
PIQ38171.1	aspartyl beta-hydroxylase	Xanthomonadales bacterium CG17_big_fil_post_rev_8_21_14_2_50_64_11
PKM07841.1	aspartyl beta-hydroxylase, partial	Gammaproteobacteria bacterium HGW-Gammaproteobacteria-7
PKM08878.1	aspartyl beta-hydroxylase	Gammaproteobacteria bacterium HGW-Gammaproteobacteria-4
PKM09670.1	lipid A hydroxylase LpxO	Gammaproteobacteria bacterium HGW-Gammaproteobacteria-5
PKM16828.1	aspartyl beta-hydroxylase	Gammaproteobacteria bacterium HGW-Gammaproteobacteria-2
PKM23110.1	aspartyl/asparaginyl beta-hydroxylase domain-containing protein	Gammaproteobacteria bacterium HGW-Gammaproteobacteria-14
PKO42298.1	aspartyl beta-hydroxylase	Betaproteobacteria bacterium HGW-Betaproteobacteria-3
PLK73794.1	lipid A hydroxylase LpxO, partial	Klebsiella pneumoniae
PLK85316.1	lipid A hydroxylase LpxO	Klebsiella pneumoniae
PLM06600.1	lipid A hydroxylase LpxO, partial	Klebsiella pneumoniae
PLV41834.1	beta-hydroxylase	Chromobacterium violaceum
PPD13248.1	lipid A hydroxylase LpxO	Methylophilus sp.
PPU91037.1	lipid A hydroxylase LpxO	Xanthomonas populi
PTT65834.1	lipid A hydroxylase LpxO	Stenotrophomonas sp. HMWF003
PTT93429.1	lipid A hydroxylase LpxO	Pelomonas sp. HMWF004
PUA30126.1	aspartyl beta-hydroxylase	Cellvibrio sp. 79
PVJ50463.1	lipid A hydroxylase LpxO, partial	Salmonella enterica subsp. enterica serovar Senftenberg
PVM69858.1	lipid A hydroxylase LpxO	Salmonella enterica subsp. enterica serovar Rubislaw
PVY04583.1	beta-hydroxylase	Ralstonia sp. GV074
PVY78421.1	beta-hydroxylase	Tamilnaduibacter salinus
PZN27613.1	lipid A hydroxylase LpxO	Proteobacteria bacterium
PZP29978.1	lipid A hydroxylase LpxO	Roseateles depolymerans
PZQ87203.1	lipid A hydroxylase LpxO	Acinetobacter johnsonii
PZS80285.1	aspartyl beta-hydroxylase	Stenotrophomonas maltophilia
PZT08267.1	aspartyl beta-hydroxylase	Stenotrophomonas maltophilia
PZT24750.1	aspartyl beta-hydroxylase	Stenotrophomonas maltophilia
PZT26121.1	aspartyl beta-hydroxylase	Stenotrophomonas maltophilia
PZT43686.1	aspartyl beta-hydroxylase	Stenotrophomonas maltophilia
RBP49668.1	beta-hydroxylase	Arenicella xantha
RCX10654.1	beta-hydroxylase	Extensimonas vulgaris
RDH40846.1	lipid A hydroxylase LpxO	Coxiellaceae bacterium RA15029
RDI13034.1	beta-hydroxylase	Comamonas sp. AG1104
RDL27870.1	beta-hydroxylase	Serratia fonticola
REC95743.1	beta-hydroxylase	Kushneria indalinina DSM 14324
RFC32660.1	beta-hydroxylase	Candidatus Nitrotoga sp. MKT
RFC37386.1	beta-hydroxylase	Candidatus Nitrotoga sp. LAW
RFC37496.1	beta-hydroxylase	Candidatus Nitrotoga sp. SPKER
RFC40218.1	beta-hydroxylase	Candidatus Nitrotoga sp. CP45
RGD89941.1	lipid A hydroxylase LpxO	Acinetobacter sp. SWAC57
RGE42936.1	aspartyl/asparaginyl beta-hydroxylase domain-containing protein	Comamonas testosteroni
SAJ29146.1	putative membrane-bound beta-hydroxylase	Enterobacter cloacae
SAJ29725.1	Fe(2+)/alpha-ketoglutarate-dependent dioxygenase LpxO	Enterobacter cloacae
SAY43706.1	Aspartyl/Asparaginyl beta-hydroxylase	Serratia marcescens
SAY45244.1	Aspartyl/Asparaginyl beta-hydroxylase	Serratia marcescens
SBI71629.1	Fe(2+)/alpha-ketoglutarate-dependent dioxygenase LpxO	Klebsiella pneumoniae
SBK27799.1	Fe(2+)/alpha-ketoglutarate-dependent dioxygenase LpxO	Klebsiella pneumoniae
SBZ31560.1	Fe(2+)/alpha-ketoglutarate-dependent dioxygenase LpxO	Klebsiella pneumoniae
SCX98687.1	Aspartyl/Asparaginyl beta-hydroxylase	Acinetobacter baumannii
SCY71772.1	Aspartyl/Asparaginyl beta-hydroxylase	Acinetobacter baumannii
SEL46609.1	beta-hydroxylase	Roseateles sp. YR242
SFC58974.1	beta-hydroxylase	Kushneria avicenniae
SFE68145.1	beta-hydroxylase	Dyella marensis
SFK42832.1	beta-hydroxylase	Lysobacter sp. cf310
SFR89942.1	beta-hydroxylase	Stenotrophomonas maltophilia
SFY09694.1	beta-hydroxylase	Azotobacter vinelandii
SHM02101.1	beta-hydroxylase	Rhodanobacter sp. OK091
SMB39337.1	Aspartyl/Asparaginyl beta-hydroxylase	Serratia proteamaculans
SNX27727.1	beta-hydroxylase	Polynucleobacter meluiroseus
SOO28313.1	Putative membrane-bound beta-hydroxylase LpxO-like	Xanthomonas phaseoli pv. phaseoli
SOU05236.1	aspartyl-asparaginyl beta-hydroxylase	Xanthomonas arboricola pv. fragariae
SPJ33601.1	hypothetical protein KSP9073_01611	Kushneria phyllosphaerae
SPL71466.1	Aspartyl/Asparaginyl beta-hydroxylase	Acinetobacter sp. KPC-SM-21
SPL72633.1	Aspartyl/Asparaginyl beta-hydroxylase	Acinetobacter sp. KPC-SM-21
SPP94219.1	conserved protein of unknown function	Bradyrhizobium sp. ORS 3257
SPS05309.1	Aspartyl/asparaginyl beta-hydroxylase-like dioxygenase	Candidatus Nitrotoga sp. KNB
SPX54431.1	Fe(2+)/alpha-ketoglutarate-dependent dioxygenase LpxO	Klebsiella pneumoniae
SPZ55908.1	Aspartyl/Asparaginyl beta-hydroxylase	Serratia quinivorans
SPZ66562.1	Aspartyl/Asparaginyl beta-hydroxylase	Serratia quinivorans
SQC44293.1	Fe(2+)/alpha-ketoglutarate-dependent dioxygenase LpxO	Klebsiella pneumoniae
SQJ31575.1	membrane-bound beta-hydroxylase	Salmonella enterica subsp. enterica serovar Thompson
SSI07950.1	Fe(2+)/alpha-ketoglutarate-dependent dioxygenase LpxO	Klebsiella pneumoniae
SSI32030.1	Fe(2+)/alpha-ketoglutarate-dependent dioxygenase LpxO	Klebsiella pneumoniae
SSI74020.1	Fe(2+)/alpha-ketoglutarate-dependent dioxygenase LpxO	Klebsiella pneumoniae
SSI85562.1	Fe(2+)/alpha-ketoglutarate-dependent dioxygenase LpxO	Klebsiella pneumoniae
SSM86797.1	beta-hydroxylase	Acinetobacter baumannii
SST10656.1	beta-hydroxylase	Acinetobacter baumannii
SSU19163.1	beta-hydroxylase	Acinetobacter baumannii
SSV46470.1	beta-hydroxylase	Acinetobacter baumannii
SSW76413.1	Fe(2+)/alpha-ketoglutarate-dependent dioxygenase LpxO	Klebsiella pneumoniae
STR23757.1	Aspartyl/Asparaginyl beta-hydroxylase	Janthinobacterium lividum
STT15177.1	Fe(2+)/alpha-ketoglutarate-dependent dioxygenase LpxO	Klebsiella pneumoniae
STV13922.1	Fe(2+)/alpha-ketoglutarate-dependent dioxygenase LpxO	Klebsiella pneumoniae
SUD93298.1	Aspartyl/Asparaginyl beta-hydroxylase	Ralstonia mannitolilytica
SUG07393.1	membrane-bound beta-hydroxylase	Salmonella enterica subsp. enterica serovar Pullorum
SUH23160.1	membrane-bound beta-hydroxylase	Salmonella enterica subsp. enterica
SUH90243.1	membrane-bound beta-hydroxylase	Salmonella enterica subsp. enterica serovar Typhimurium
SUY80066.1	Aspartyl/Asparaginyl beta-hydroxylase	Comamonas testosteroni
SVK39283.1	beta-hydroxylase	Acinetobacter baumannii
SVK48390.1	beta-hydroxylase	Acinetobacter baumannii
SYZ55505.1	aspartyl/asparaginyl beta-hydroxylase	Xanthomonas arboricola pv. juglandis
WP_000457020.1	lipid A hydroxylase LpxO	Salmonella enterica
WP_000457022.1	lipid A hydroxylase LpxO	Salmonella enterica
WP_000457024.1	lipid A hydroxylase LpxO	Salmonella enterica
WP_000457025.1	lipid A hydroxylase LpxO	Salmonella enterica
WP_000457026.1	lipid A hydroxylase LpxO	Salmonella enterica
WP_000457027.1	lipid A hydroxylase LpxO	Salmonella bongori
WP_000457028.1	lipid A hydroxylase LpxO	Salmonella enterica
WP_000457029.1	lipid A hydroxylase LpxO	Salmonella enterica
WP_000457031.1	lipid A hydroxylase LpxO	Salmonella enterica
WP_000457033.1	lipid A hydroxylase LpxO	Salmonella enterica
WP_000457034.1	lipid A hydroxylase LpxO	Salmonella enterica
WP_000457035.1	lipid A hydroxylase LpxO	Salmonella enterica
WP_000457036.1	lipid A hydroxylase LpxO	Salmonella enterica
WP_000457037.1	lipid A hydroxylase LpxO	Salmonella enterica
WP_000457388.1	lipid A hydroxylase LpxO	Escherichia coli
WP_000598894.1	lipid A hydroxylase LpxO	Acinetobacter baumannii
WP_000598895.1	MULTISPECIES: lipid A hydroxylase LpxO	Acinetobacter calcoaceticus/baumannii complex
WP_000598896.1	MULTISPECIES: lipid A hydroxylase LpxO	Acinetobacter
WP_000598897.1	lipid A hydroxylase LpxO	Acinetobacter baumannii
WP_000598898.1	lipid A hydroxylase LpxO, partial	Acinetobacter baumannii
WP_000598899.1	MULTISPECIES: lipid A hydroxylase LpxO	Acinetobacter
WP_000598900.1	lipid A hydroxylase LpxO	Acinetobacter baumannii
WP_000873973.1	lipid A hydroxylase LpxO	Escherichia coli
WP_001728425.1	lipid A hydroxylase LpxO	Salmonella enterica
WP_002000673.1	aspartyl/asparaginyl beta-hydroxylase domain-containing protein	Acinetobacter pittii
WP_002114943.1	MULTISPECIES: lipid A hydroxylase LpxO	Acinetobacter
WP_002132870.1	aspartyl/asparaginyl beta-hydroxylase domain-containing protein	Acinetobacter baumannii
WP_002156921.1	MULTISPECIES: lipid A hydroxylase LpxO	Acinetobacter calcoaceticus/baumannii complex
WP_002804534.1	lipid A hydroxylase LpxO	Xanthomonas fragariae
WP_002914281.1	MULTISPECIES: lipid A hydroxylase LpxO	Enterobacterales
WP_002954971.1	lipid A hydroxylase LpxO	Salmonella enterica
WP_003068201.1	MULTISPECIES: aspartyl/asparaginyl beta-hydroxylase domain-containing protein	Comamonas
WP_003080945.1	aspartyl/asparaginyl beta-hydroxylase domain-containing protein	Comamonas testosteroni
WP_003265554.1	lipid A hydroxylase LpxO	Ralstonia solanacearum
WP_003267368.1	lipid A hydroxylase LpxO	Ralstonia solanacearum
WP_003275972.1	lipid A hydroxylase LpxO	Ralstonia solanacearum
WP_003485707.1	MULTISPECIES: lipid A hydroxylase LpxO	Xanthomonas
WP_003654540.1	lipid A hydroxylase LpxO	Acinetobacter calcoaceticus
WP_003803381.1	lipid A hydroxylase LpxO	Alcaligenes faecalis
WP_003813233.1	MULTISPECIES: lipid A hydroxylase LpxO	Bordetella
WP_004086760.1	lipid A hydroxylase LpxO	Xylella fastidiosa
WP_004156169.1	lipid A hydroxylase LpxO	Erwinia amylovora
WP_004168925.1	lipid A hydroxylase LpxO	Erwinia amylovora
WP_004194983.1	MULTISPECIES: lipid A hydroxylase LpxO	Burkholderia
WP_004205722.1	MULTISPECIES: lipid A hydroxylase LpxO	Enterobacteriaceae
WP_004637663.1	MULTISPECIES: lipid A hydroxylase LpxO	Acinetobacter
WP_004640707.1	MULTISPECIES: lipid A hydroxylase LpxO	Acinetobacter
WP_004640805.1	lipid A hydroxylase LpxO	Acinetobacter calcoaceticus
WP_004652409.1	MULTISPECIES: lipid A hydroxylase LpxO	Acinetobacter
WP_004656248.1	MULTISPECIES: lipid A hydroxylase LpxO	Acinetobacter
WP_004659307.1	MULTISPECIES: lipid A hydroxylase LpxO	Acinetobacter
WP_004664749.1	lipid A hydroxylase LpxO	Acinetobacter sp. NIPH 236
WP_004668333.1	MULTISPECIES: lipid A hydroxylase LpxO	Acinetobacter
WP_004674386.1	lipid A hydroxylase LpxO	Acinetobacter parvus
WP_004680715.1	lipid A hydroxylase LpxO	Acinetobacter parvus
WP_004683077.1	MULTISPECIES: lipid A hydroxylase LpxO	Acinetobacter
WP_004692734.1	lipid A hydroxylase LpxO	Acinetobacter johnsonii
WP_004699120.1	MULTISPECIES: lipid A hydroxylase LpxO	Acinetobacter
WP_004717895.1	lipid A hydroxylase LpxO	Yersinia ruckeri
WP_004718437.1	MULTISPECIES: lipid A hydroxylase LpxO	Acinetobacter
WP_004723142.1	aspartyl/asparaginyl beta-hydroxylase domain-containing protein	Acinetobacter guillouiae
WP_004749860.1	lipid A hydroxylase LpxO	Acinetobacter sp. ANC 3789
WP_004750867.1	lipid A hydroxylase LpxO	Acinetobacter sp. ANC 3789
WP_004756310.1	lipid A hydroxylase LpxO	Acinetobacter sp. CIP 102159
WP_004757230.1	lipid A hydroxylase LpxO	Acinetobacter sp. CIP 102159
WP_004762005.1	lipid A hydroxylase LpxO	Acinetobacter sp. CIP 102129
WP_004762296.1	lipid A hydroxylase LpxO	Acinetobacter sp. CIP 102129
WP_004763708.1	MULTISPECIES: lipid A hydroxylase LpxO	Acinetobacter
WP_004774061.1	MULTISPECIES: lipid A hydroxylase LpxO	Acinetobacter
WP_004775434.1	MULTISPECIES: lipid A hydroxylase LpxO	Acinetobacter
WP_004777822.1	lipid A hydroxylase LpxO	Acinetobacter sp. CIP 102082
WP_004795061.1	MULTISPECIES: lipid A hydroxylase LpxO	Acinetobacter
WP_004800284.1	lipid A hydroxylase LpxO	Acinetobacter sp. CIP 102637
WP_004802281.1	MULTISPECIES: lipid A hydroxylase LpxO	Acinetobacter
WP_004802829.1	lipid A hydroxylase LpxO	Acinetobacter sp. CIP 56.2
WP_004818541.1	lipid A hydroxylase LpxO	Acinetobacter guillouiae
WP_004819035.1	aspartyl/asparaginyl beta-hydroxylase domain-containing protein	Acinetobacter guillouiae
WP_004826284.1	lipid A hydroxylase LpxO	Acinetobacter bereziniae
WP_004865725.1	lipid A hydroxylase LpxO	Acinetobacter gerneri
WP_004867965.1	lipid A hydroxylase LpxO	Acinetobacter gerneri
WP_004873569.1	lipid A hydroxylase LpxO	Yersinia mollaretii
WP_004876448.1	MULTISPECIES: lipid A hydroxylase LpxO	Acinetobacter
WP_004877237.1	MULTISPECIES: lipid A hydroxylase LpxO	Acinetobacter
WP_004899734.1	lipid A hydroxylase LpxO	Acinetobacter brisouii
WP_004902456.1	lipid A hydroxylase LpxO	Acinetobacter brisouii
WP_004916883.1	lipid A hydroxylase LpxO	Acinetobacter junii
WP_004920532.1	MULTISPECIES: lipid A hydroxylase LpxO	Acinetobacter
WP_004932417.1	MULTISPECIES: lipid A hydroxylase LpxO	Acinetobacter
WP_004934725.1	lipid A hydroxylase LpxO	Serratia marcescens
WP_004936848.1	MULTISPECIES: lipid A hydroxylase LpxO	Serratia
WP_004945898.1	MULTISPECIES: lipid A hydroxylase LpxO	Serratia
WP_004957454.1	lipid A hydroxylase LpxO	Acinetobacter junii
WP_004975827.1	lipid A hydroxylase LpxO	Acinetobacter towneri
WP_004978716.1	lipid A hydroxylase LpxO	Acinetobacter johnsonii
WP_004991713.1	MULTISPECIES: lipid A hydroxylase LpxO	Acinetobacter
WP_005012570.1	lipid A hydroxylase LpxO	Bordetella holmesii
WP_005013514.1	lipid A hydroxylase LpxO	Bordetella holmesii
WP_005017026.1	MULTISPECIES: lipid A hydroxylase LpxO	Acinetobacter
WP_005023047.1	MULTISPECIES: lipid A hydroxylase LpxO	Acinetobacter
WP_005035309.1	MULTISPECIES: lipid A hydroxylase LpxO	Acinetobacter
WP_005050962.1	lipid A hydroxylase LpxO	Acinetobacter beijerinckii
WP_005087990.1	lipid A hydroxylase LpxO	Acinetobacter haemolyticus
WP_005112404.1	lipid A hydroxylase LpxO	Acinetobacter baumannii
WP_005129847.1	MULTISPECIES: lipid A hydroxylase LpxO	Acinetobacter calcoaceticus/baumannii complex
WP_005149980.1	lipid A hydroxylase LpxO	Acinetobacter sp. ANC 3929
WP_005154856.1	MULTISPECIES: lipid A hydroxylase LpxO	Acinetobacter
WP_005162128.1	MULTISPECIES: lipid A hydroxylase LpxO	Acinetobacter
WP_005162989.1	MULTISPECIES: lipid A hydroxylase LpxO	Acinetobacter
WP_005164560.1	lipid A hydroxylase LpxO	Yersinia enterocolitica
WP_005168615.1	lipid A hydroxylase LpxO	Yersinia enterocolitica
WP_005181728.1	lipid A hydroxylase LpxO	Acinetobacter sp. CIP 53.82
WP_005191914.1	lipid A hydroxylase LpxO	Acinetobacter sp. ANC 4105
WP_005192973.1	lipid A hydroxylase LpxO	Acinetobacter sp. ANC 4105
WP_005200523.1	MULTISPECIES: lipid A hydroxylase LpxO	Acinetobacter
WP_005206139.1	MULTISPECIES: lipid A hydroxylase LpxO	Acinetobacter
WP_005208773.1	lipid A hydroxylase LpxO	Acinetobacter sp. NIPH 1867
WP_005214357.1	lipid A hydroxylase LpxO	Acinetobacter sp. ANC 3862
WP_005218617.1	lipid A hydroxylase LpxO	Acinetobacter sp. ANC 3862
WP_005226425.1	lipid A hydroxylase LpxO	Acinetobacter sp. NIPH 1847
WP_005226913.1	MULTISPECIES: lipid A hydroxylase LpxO	Acinetobacter
WP_005240120.1	MULTISPECIES: lipid A hydroxylase LpxO	Acinetobacter
WP_005244168.1	MULTISPECIES: lipid A hydroxylase LpxO	Acinetobacter
WP_005269311.1	lipid A hydroxylase LpxO	Acinetobacter colistiniresistens
WP_005278503.1	lipid A hydroxylase LpxO	Acinetobacter colistiniresistens
WP_005280919.1	MULTISPECIES: lipid A hydroxylase LpxO	Acinetobacter
WP_005291398.1	lipid A hydroxylase LpxO	Acinetobacter sp. NIPH 2100
WP_005296671.1	lipid A hydroxylase LpxO	Acinetobacter sp. NIPH 2100
WP_005372771.1	aspartyl/asparaginyl beta-hydroxylase domain-containing protein	Photobacterium angustum
WP_005400954.1	lipid A hydroxylase LpxO	Acinetobacter johnsonii
WP_005402100.1	lipid A hydroxylase LpxO	Acinetobacter junii
WP_005411372.1	MULTISPECIES: aspartyl/asparaginyl beta-hydroxylase domain-containing protein	Stenotrophomonas
WP_005419976.1	MULTISPECIES: aspartyl/asparaginyl beta-hydroxylase domain-containing protein	Stenotrophomonas
WP_005671070.1	lipid A hydroxylase LpxO	Massilia timonae
WP_005920034.1	MULTISPECIES: lipid A hydroxylase LpxO	Xanthomonas
WP_005994883.1	lipid A hydroxylase LpxO	Xanthomonas vesicatoria
WP_006218479.1	lipid A hydroxylase LpxO	Achromobacter piechaudii
WP_006224882.1	lipid A hydroxylase LpxO	Achromobacter piechaudii
WP_006321360.1	lipid A hydroxylase LpxO	Serratia plymuthica
WP_006384040.1	lipid A hydroxylase LpxO	Achromobacter xylosoxidans
WP_006385486.1	lipid A hydroxylase LpxO	Achromobacter xylosoxidans
WP_006390697.1	lipid A hydroxylase LpxO	Achromobacter insuavis
WP_006393892.1	MULTISPECIES: lipid A hydroxylase LpxO	Achromobacter
WP_006399521.1	aspartyl/asparaginyl beta-hydroxylase domain-containing protein	Stenotrophomonas maltophilia
WP_006409355.1	lipid A hydroxylase LpxO	Burkholderia multivorans
WP_006413898.1	lipid A hydroxylase LpxO	Burkholderia multivorans
WP_006451968.1	MULTISPECIES: lipid A hydroxylase LpxO	Xanthomonas
WP_006465312.1	MULTISPECIES: lipid A hydroxylase LpxO	Herbaspirillum
WP_006474666.1	aspartyl/asparaginyl beta-hydroxylase domain-containing protein	Stenotrophomonas maltophilia
WP_006486222.1	MULTISPECIES: lipid A hydroxylase LpxO	Burkholderia
WP_006579274.1	MULTISPECIES: lipid A hydroxylase LpxO	Cupriavidus
WP_006608992.1	aspartyl/asparaginyl beta-hydroxylase domain-containing protein	Bradyrhizobium sp. ORS 285
WP_006750175.1	lipid A hydroxylase LpxO	Burkholderia ambifaria
WP_006759931.1	lipid A hydroxylase LpxO	Burkholderia ambifaria
WP_006765711.1	MULTISPECIES: lipid A hydroxylase LpxO	Burkholderia
WP_006818920.1	lipid A hydroxylase LpxO	Yokenella regensburgei
WP_007149091.1	aspartyl/asparaginyl beta-hydroxylase domain-containing protein	Alcanivorax sp. DG881
WP_007181772.1	aspartyl/asparaginyl beta-hydroxylase domain-containing protein	Burkholderia sp. Ch1-1
WP_007184255.1	aspartyl/asparaginyl beta-hydroxylase domain-containing protein	Hydrocarboniphaga effusa
WP_007369475.1	MULTISPECIES: lipid A hydroxylase LpxO	Enterobacteriaceae
WP_007508028.1	MULTISPECIES: aspartyl/asparaginyl beta-hydroxylase domain-containing protein	Rhodanobacter
WP_007601987.1	aspartyl/asparaginyl beta-hydroxylase domain-containing protein	Bradyrhizobium sp. WSM1253
WP_007612485.1	aspartyl/asparaginyl beta-hydroxylase domain-containing protein	Bradyrhizobium sp. WSM471
WP_007645899.1	aspartyl/asparaginyl beta-hydroxylase domain-containing protein	Cellvibrio sp. BR
WP_007806164.1	MULTISPECIES: aspartyl/asparaginyl beta-hydroxylase domain-containing protein	Rhodanobacter
WP_007836098.1	lipid A hydroxylase LpxO	Variovorax sp. CF313
WP_007876224.1	lipid A hydroxylase LpxO	Herbaspirillum sp. CF444
WP_007968478.1	MULTISPECIES: lipid A hydroxylase LpxO	Xanthomonas
WP_007974233.1	lipid A hydroxylase LpxO	Xanthomonas citri
WP_008111766.1	lipid A hydroxylase LpxO	Herbaspirillum sp. YR522
WP_008144143.1	aspartyl/asparaginyl beta-hydroxylase domain-containing protein	Bradyrhizobium sp. YR681
WP_008164526.1	lipid A hydroxylase LpxO	Achromobacter arsenitoxydans
WP_008267866.1	MULTISPECIES: aspartyl/asparaginyl beta-hydroxylase domain-containing protein	Stenotrophomonas
WP_008283909.1	aspartyl/asparaginyl beta-hydroxylase domain-containing protein	gamma proteobacterium HTCC5015
WP_008326998.1	lipid A hydroxylase LpxO	Herbaspirillum sp. GW103
WP_008348739.1	aspartyl/asparaginyl beta-hydroxylase domain-containing protein	Burkholderia sp. SJ98
WP_008439509.1	aspartyl/asparaginyl beta-hydroxylase domain-containing protein	Rhodanobacter thiooxydans
WP_008455165.1	lipid A hydroxylase LpxO	Enterobacter sp. Ag1
WP_008458118.1	lipid A hydroxylase LpxO	Enterobacter sp. Ag1
WP_008500041.1	MULTISPECIES: lipid A hydroxylase LpxO	Enterobacter
WP_008555100.1	MULTISPECIES: aspartyl/asparaginyl beta-hydroxylase domain-containing protein	Bradyrhizobium
WP_008578114.1	MULTISPECIES: lipid A hydroxylase LpxO	Xanthomonas
WP_008649738.1	MULTISPECIES: lipid A hydroxylase LpxO	Cupriavidus
WP_008738071.1	aspartyl/asparaginyl beta-hydroxylase domain-containing protein	Alcanivorax pacificus
WP_008739187.1	aspartyl/asparaginyl beta-hydroxylase domain-containing protein	Alcanivorax pacificus
WP_008806129.1	lipid A hydroxylase LpxO	Klebsiella variicola
WP_008962662.1	aspartyl/asparaginyl beta-hydroxylase domain-containing protein	Bradyrhizobium sp. STM 3809
WP_008967276.1	aspartyl/asparaginyl beta-hydroxylase domain-containing protein	Bradyrhizobium sp. STM 3843
WP_009028591.1	aspartyl/asparaginyl beta-hydroxylase domain-containing protein	Bradyrhizobium sp. ORS 375
WP_009277570.1	MULTISPECIES: lipid A hydroxylase LpxO	Ralstonia
WP_009393265.1	lipid A hydroxylase LpxO	Acinetobacter sp. WC-141
WP_009514122.1	lipid A hydroxylase LpxO	Acinetobacter sp. WC-323
WP_009584430.1	MULTISPECIES: lipid A hydroxylase LpxO	Acinetobacter
WP_010114094.1	lipid A hydroxylase LpxO	Acinetobacter sp. P8-3-8
WP_010115350.1	lipid A hydroxylase LpxO	Acinetobacter sp. P8-3-8
WP_010300028.1	aspartyl/asparaginyl beta-hydroxylase domain-containing protein	Candidatus Odyssella thessalonicensis
WP_010325753.1	MULTISPECIES: lipid A hydroxylase LpxO	Acinetobacter
WP_010368942.1	MULTISPECIES: lipid A hydroxylase LpxO	Xanthomonas
WP_010377324.1	MULTISPECIES: lipid A hydroxylase LpxO	Xanthomonas
WP_010386784.1	aspartyl/asparaginyl beta-hydroxylase domain-containing protein	Pseudoalteromonas rubra
WP_010398083.1	lipid A hydroxylase LpxO	Janthinobacterium lividum
WP_010482075.1	aspartyl/asparaginyl beta-hydroxylase domain-containing protein	[Pseudomonas geniculata
WP_010618369.1	lipid A hydroxylase LpxO	Plautia stali symbiont
WP_010803962.1	lipid A hydroxylase LpxO	Pandoraea sp. SD6-2
WP_010809214.1	MULTISPECIES: lipid A hydroxylase LpxO	Cupriavidus
WP_010894553.1	lipid A hydroxylase LpxO	Xylella fastidiosa
WP_011001814.1	MULTISPECIES: lipid A hydroxylase LpxO	Ralstonia
WP_011035636.1	lipid A hydroxylase LpxO	Xanthomonas campestris
WP_011088676.1	aspartyl/asparaginyl beta-hydroxylase domain-containing protein	Bradyrhizobium diazoefficiens
WP_011097782.1	lipid A hydroxylase LpxO	Xylella fastidiosa
WP_011134391.1	lipid A hydroxylase LpxO	Chromobacterium violaceum
WP_011257201.1	lipid A hydroxylase LpxO	Xanthomonas oryzae
WP_011298614.1	lipid A hydroxylase LpxO	Cupriavidus pinatubonensis
WP_011422426.1	aspartyl/asparaginyl beta-hydroxylase domain-containing protein	Anaeromyxobacter dehalogenans
WP_011488524.1	aspartyl/asparaginyl beta-hydroxylase domain-containing protein	Paraburkholderia xenovorans
WP_011493519.1	lipid A hydroxylase LpxO	Paraburkholderia xenovorans
WP_011515693.1	MULTISPECIES: lipid A hydroxylase LpxO	Cupriavidus
WP_011547976.1	lipid A hydroxylase LpxO	Burkholderia cenocepacia
WP_011588016.1	MULTISPECIES: aspartyl/asparaginyl beta-hydroxylase domain-containing protein	Alcanivorax
WP_011658522.1	lipid A hydroxylase LpxO	Burkholderia ambifaria
WP_011694702.1	MULTISPECIES: lipid A hydroxylase LpxO	Burkholderia
WP_011881941.1	MULTISPECIES: lipid A hydroxylase LpxO	Burkholderia
WP_011903862.1	aspartyl/asparaginyl beta-hydroxylase domain-containing protein	Polynucleobacter asymbioticus
WP_012028841.1	aspartyl/asparaginyl beta-hydroxylase domain-containing protein	Bradyrhizobium sp. ORS 278
WP_012045592.1	aspartyl/asparaginyl beta-hydroxylase domain-containing protein	Bradyrhizobium sp. BTAi1
WP_012081526.1	lipid A hydroxylase LpxO	Janthinobacterium sp. Marseille
WP_012217202.1	lipid A hydroxylase LpxO	Burkholderia multivorans
WP_012250023.1	lipid A hydroxylase LpxO	Bordetella petrii
WP_012338380.1	lipid A hydroxylase LpxO	Burkholderia cenocepacia
WP_012352260.1	MULTISPECIES: lipid A hydroxylase LpxO	Cupriavidus
WP_012365802.1	lipid A hydroxylase LpxO	Burkholderia ambifaria
WP_012416607.1	lipid A hydroxylase LpxO	Bordetella avium
WP_012417901.1	lipid A hydroxylase LpxO	Bordetella avium
WP_012435984.1	lipid A hydroxylase LpxO	Ralstonia pickettii
WP_012437817.1	aspartyl/asparaginyl beta-hydroxylase domain-containing protein	Xanthomonas campestris
WP_012443706.1	lipid A hydroxylase LpxO	Xanthomonas oryzae
WP_012486600.1	aspartyl/asparaginyl beta-hydroxylase domain-containing protein	Cellvibrio japonicus
WP_012512351.1	aspartyl/asparaginyl beta-hydroxylase domain-containing protein	Stenotrophomonas maltophilia
WP_012527444.1	aspartyl/asparaginyl beta-hydroxylase domain-containing protein	Anaeromyxobacter sp. K
WP_012540802.1	MULTISPECIES: lipid A hydroxylase LpxO	Klebsiella
WP_012703594.1	lipid A hydroxylase LpxO	Azotobacter vinelandii
WP_012762211.1	lipid A hydroxylase LpxO	Ralstonia pickettii
WP_012840177.1	aspartyl/asparaginyl beta-hydroxylase domain-containing protein	Comamonas testosteroni
WP_012886037.1	lipid A hydroxylase LpxO	Dickeya zeae
WP_012916590.1	aspartyl/asparaginyl beta-hydroxylase domain-containing protein	Xanthomonas albilineans
WP_012967381.1	MULTISPECIES: lipid A hydroxylase LpxO	Enterobacteriaceae
WP_013024792.1	lipid A hydroxylase LpxO	Pantoea ananatis
WP_013095089.1	lipid A hydroxylase LpxO	Enterobacter cloacae
WP_013148700.1	lipid A hydroxylase LpxO	Methylotenera versatilis
WP_013199091.1	lipid A hydroxylase LpxO	Acinetobacter oleivorans
WP_013233465.1	MULTISPECIES: lipid A hydroxylase LpxO	Herbaspirillum
WP_013392667.1	lipid A hydroxylase LpxO	Achromobacter xylosoxidans
WP_013542965.1	lipid A hydroxylase LpxO	Variovorax paradoxus
WP_013649680.1	lipid A hydroxylase LpxO	Yersinia enterocolitica
WP_013813449.1	MULTISPECIES: lipid A hydroxylase LpxO	Serratia
WP_013955948.1	MULTISPECIES: lipid A hydroxylase LpxO	Cupriavidus
WP_014007191.1	lipid A hydroxylase LpxO	Collimonas fungivorans
WP_014253208.1	aspartyl/asparaginyl beta-hydroxylase domain-containing protein	Burkholderia sp. YI23
WP_014404353.1	lipid A hydroxylase LpxO	Frateuria aurantia
WP_014493896.1	aspartyl/asparaginyl beta-hydroxylase domain-containing protein	Bradyrhizobium japonicum
WP_014505213.1	lipid A hydroxylase LpxO	Xanthomonas oryzae
WP_014593021.1	MULTISPECIES: lipid A hydroxylase LpxO	Pantoea
WP_014882169.1	MULTISPECIES: lipid A hydroxylase LpxO	Enterobacter cloacae complex
WP_014905868.1	lipid A hydroxylase LpxO	Bordetella pertussis
WP_014996358.1	aspartyl/asparaginyl beta-hydroxylase domain-containing protein	Alcanivorax dieselolei
WP_015039507.1	lipid A hydroxylase LpxO	Bordetella parapertussis
WP_015370087.1	MULTISPECIES: lipid A hydroxylase LpxO	Enterobacteriaceae
WP_015378219.1	MULTISPECIES: lipid A hydroxylase LpxO	Serratia
WP_015422183.1	aspartyl/asparaginyl beta-hydroxylase domain-containing protein	beta proteobacterium CB
WP_015448211.1	aspartyl/asparaginyl beta-hydroxylase domain-containing protein	Rhodanobacter denitrificans
WP_015665609.1	aspartyl/asparaginyl beta-hydroxylase domain-containing protein	Bradyrhizobium oligotrophicum
WP_015671870.1	lipid A hydroxylase LpxO	Serratia sp. FGI94
WP_015672803.1	lipid A hydroxylase LpxO	Serratia sp. FGI94
WP_015684849.1	aspartyl/asparaginyl beta-hydroxylase domain-containing protein	Bradyrhizobium sp. S23321
WP_015866740.1	lipid A hydroxylase LpxO	Variovorax paradoxus
WP_015934644.1	aspartyl/asparaginyl beta-hydroxylase domain-containing protein	Anaeromyxobacter dehalogenans
WP_016139458.1	lipid A hydroxylase LpxO	Acinetobacter calcoaceticus
WP_016142396.1	lipid A hydroxylase LpxO	Acinetobacter pittii
WP_016161673.1	MULTISPECIES: lipid A hydroxylase LpxO	Klebsiella
WP_016162653.1	lipid A hydroxylase LpxO	Acinetobacter sp. CIP 110321
WP_016168420.1	lipid A hydroxylase LpxO	Acinetobacter tandoii
WP_016537070.1	lipid A hydroxylase LpxO	Cedecea davisae
WP_016537271.1	lipid A hydroxylase LpxO	Cedecea davisae
WP_016542314.1	lipid A hydroxylase LpxO	Acinetobacter gyllenbergii
WP_016651158.1	MULTISPECIES: lipid A hydroxylase LpxO	Acinetobacter
WP_016653233.1	MULTISPECIES: lipid A hydroxylase LpxO	Acinetobacter
WP_016656669.1	lipid A hydroxylase LpxO	Acinetobacter rudis
WP_016657820.1	lipid A hydroxylase LpxO	Acinetobacter rudis
WP_016659665.1	lipid A hydroxylase LpxO	Acinetobacter indicus
WP_016835570.1	lipid A hydroxylase LpxO	Herbaspirillum lusitanum
WP_016843658.1	aspartyl/asparaginyl beta-hydroxylase domain-containing protein	Bradyrhizobium elkanii
WP_016903250.1	lipid A hydroxylase LpxO	Xanthomonas arboricola
WP_016940494.1	lipid A hydroxylase LpxO	Dickeya zeae
WP_017388494.1	lipid A hydroxylase LpxO	Acinetobacter calcoaceticus
WP_017391384.1	lipid A hydroxylase LpxO	Acinetobacter calcoaceticus
WP_017397444.1	lipid A hydroxylase LpxO	Acinetobacter junii
WP_017454032.1	MULTISPECIES: lipid A hydroxylase LpxO	Herbaspirillum
WP_017460913.1	aspartyl/asparaginyl beta-hydroxylase domain-containing protein	Dyella ginsengisoli
WP_017490773.1	lipid A hydroxylase LpxO	gamma proteobacterium WG36
WP_017524967.1	aspartyl/asparaginyl beta-hydroxylase domain-containing protein	Pusillimonas noertemannii
WP_017798936.1	lipid A hydroxylase LpxO	Erwinia toletana
WP_018006970.1	lipid A hydroxylase LpxO	Cupriavidus taiwanensis
WP_018272641.1	aspartyl/asparaginyl beta-hydroxylase domain-containing protein	Bradyrhizobium elkanii
WP_018312329.1	lipid A hydroxylase LpxO	Cupriavidus sp. UYPR2.512
WP_018317398.1	aspartyl/asparaginyl beta-hydroxylase domain-containing protein	Bradyrhizobium sp. WSM2793
WP_018643281.1	aspartyl/asparaginyl beta-hydroxylase domain-containing protein	Bradyrhizobium japonicum
WP_018677472.1	lipid A hydroxylase LpxO	Acinetobacter tjernbergiae
WP_018678741.1	aspartyl/asparaginyl beta-hydroxylase domain-containing protein	Acinetobacter tjernbergiae
WP_018971296.1	lipid A hydroxylase LpxO	Rudaea cellulosilytica
WP_018972165.1	aspartyl/asparaginyl beta-hydroxylase domain-containing protein	Rudaea cellulosilytica
WP_018985745.1	lipid A hydroxylase LpxO	Methylophilus methylotrophus
WP_019043169.1	aspartyl/asparaginyl beta-hydroxylase domain-containing protein	Comamonas testosteroni
WP_019080901.1	lipid A hydroxylase LpxO	Yersinia enterocolitica
WP_019082835.1	lipid A hydroxylase LpxO	Yersinia enterocolitica
WP_019204630.1	lipid A hydroxylase LpxO, partial	Acinetobacter baumannii
WP_019210427.1	MULTISPECIES: lipid A hydroxylase LpxO	Yersinia
WP_019301424.1	lipid A hydroxylase LpxO	Xanthomonas oryzae
WP_019304379.1	lipid A hydroxylase LpxO	Xanthomonas oryzae
WP_019337341.1	aspartyl/asparaginyl beta-hydroxylase domain-containing protein	Stenotrophomonas maltophilia
WP_019448076.1	lipid A hydroxylase LpxO	Cupriavidus sp. BIS7
WP_019452916.1	MULTISPECIES: lipid A hydroxylase LpxO	Serratia
WP_019453182.1	MULTISPECIES: lipid A hydroxylase LpxO	Serratia
WP_019456788.1	MULTISPECIES: lipid A hydroxylase LpxO	Acinetobacter
WP_019465473.1	aspartyl/asparaginyl beta-hydroxylase domain-containing protein	Dyella japonica
WP_019656981.1	lipid A hydroxylase LpxO	Variovorax paradoxus
WP_019661548.1	aspartyl/asparaginyl beta-hydroxylase domain-containing protein	Stenotrophomonas maltophilia
WP_019836101.1	MULTISPECIES: lipid A hydroxylase LpxO	Acinetobacter
WP_019881795.1	MULTISPECIES: lipid A hydroxylase LpxO	Methylophilus
WP_019938476.1	lipid A hydroxylase LpxO	Bordetella sp. FB-8
WP_020205037.1	MULTISPECIES: lipid A hydroxylase LpxO	Cupriavidus
WP_020209545.1	aspartyl/asparaginyl beta-hydroxylase domain-containing protein	Gilvimarinus chinensis
WP_020283319.1	lipid A hydroxylase LpxO	Yersinia enterocolitica
WP_020437592.1	lipid A hydroxylase LpxO	Salmonella enterica
WP_020581642.1	aspartyl/asparaginyl beta-hydroxylase domain-containing protein	Endozoicomonas elysicola
WP_020649989.1	aspartyl/asparaginyl beta-hydroxylase domain-containing protein	Solimonas variicoloris
WP_020652418.1	lipid A hydroxylase LpxO	Massilia niastensis
WP_020748257.1	lipid A hydroxylase LpxO	Ralstonia solanacearum
WP_020827473.1	MULTISPECIES: lipid A hydroxylase LpxO	Serratia
WP_020832215.1	lipid A hydroxylase LpxO	Ralstonia solanacearum
WP_020845839.1	lipid A hydroxylase LpxO	Salmonella bongori
WP_020924404.1	MULTISPECIES: lipid A hydroxylase LpxO	Achromobacter
WP_020926779.1	lipid A hydroxylase LpxO	Achromobacter xylosoxidans
WP_021008637.1	lipid A hydroxylase LpxO	Variovorax paradoxus
WP_021025049.1	aspartyl/asparaginyl beta-hydroxylase domain-containing protein	Comamonas sp. B-9
WP_021080526.1	aspartyl/asparaginyl beta-hydroxylase domain-containing protein	Bradyrhizobium sp. MOS004
WP_021180981.1	lipid A hydroxylase LpxO	Serratia fonticola
WP_021201932.1	aspartyl/asparaginyl beta-hydroxylase domain-containing protein	Stenotrophomonas maltophilia
WP_021242939.1	MULTISPECIES: lipid A hydroxylase LpxO	Enterobacter
WP_021266480.1	aspartyl/asparaginyl beta-hydroxylase domain-containing protein	Bacteriovorax sp. BAL6_X
WP_021312376.1	lipid A hydroxylase LpxO	Klebsiella pneumoniae
WP_021478284.1	MULTISPECIES: lipid A hydroxylase LpxO	Chromobacteriaceae
WP_021504035.1	MULTISPECIES: lipid A hydroxylase LpxO	Serratia
WP_021507234.1	MULTISPECIES: lipid A hydroxylase LpxO	Pantoea
WP_021696454.1	aspartyl/asparaginyl beta-hydroxylase domain-containing protein	Brevundimonas abyssalis
WP_022634756.1	lipid A hydroxylase LpxO	Dickeya solani
WP_022956596.1	lipid A hydroxylase LpxO	Perlucidibaca piscinae
WP_022971391.1	lipid A hydroxylase LpxO	Xanthomonas maliensis
WP_022982872.1	aspartyl/asparaginyl beta-hydroxylase domain-containing protein	Ideonella sp. B508-1
WP_022983962.1	aspartyl/asparaginyl beta-hydroxylase domain-containing protein	Alcanivorax sp. P2S70
WP_022994893.1	MULTISPECIES: aspartyl/asparaginyl beta-hydroxylase domain-containing protein	Alcanivorax
WP_023014101.1	lipid A hydroxylase LpxO	Acinetobacter sp. COS3
WP_023194567.1	lipid A hydroxylase LpxO	Salmonella enterica
WP_023197312.1	lipid A hydroxylase LpxO	Salmonella enterica
WP_023200701.1	lipid A hydroxylase LpxO	Salmonella enterica
WP_023204809.1	lipid A hydroxylase LpxO	Salmonella enterica
WP_023207268.1	lipid A hydroxylase LpxO	Salmonella enterica
WP_023232998.1	lipid A hydroxylase LpxO	Salmonella enterica
WP_023271381.1	lipid A hydroxylase LpxO	Acinetobacter gyllenbergii
WP_023272578.1	lipid A hydroxylase LpxO	Acinetobacter nectaris
WP_023273515.1	lipid A hydroxylase LpxO	Acinetobacter nectaris
WP_023274716.1	lipid A hydroxylase LpxO	Acinetobacter tjernbergiae
WP_023293507.1	MULTISPECIES: lipid A hydroxylase LpxO	Enterobacteriaceae
WP_023310073.1	MULTISPECIES: lipid A hydroxylase LpxO	Enterobacter
WP_023328386.1	lipid A hydroxylase LpxO	Klebsiella pneumoniae
WP_023334194.1	MULTISPECIES: lipid A hydroxylase LpxO	Enterobacter
WP_023336610.1	MULTISPECIES: lipid A hydroxylase LpxO	Enterobacter
WP_023340640.1	lipid A hydroxylase LpxO	Klebsiella variicola
WP_023343074.1	MULTISPECIES: lipid A hydroxylase LpxO	Enterobacterales
WP_023345276.1	lipid A hydroxylase LpxO	Enterobacter roggenkampii
WP_023399136.1	aspartyl/asparaginyl beta-hydroxylase domain-containing protein	Pseudoalteromonas luteoviolacea
WP_023594173.1	MULTISPECIES: lipid A hydroxylase LpxO	Pandoraea
WP_023622256.1	MULTISPECIES: lipid A hydroxylase LpxO	Enterobacter
WP_023640674.1	lipid A hydroxylase LpxO	Dickeya zeae
WP_023892576.1	lipid A hydroxylase LpxO	Salmonella enterica
WP_023902304.1	lipid A hydroxylase LpxO	Xanthomonas hortorum
WP_023994522.1	lipid A hydroxylase LpxO	Salmonella enterica
WP_024070096.1	MULTISPECIES: lipid A hydroxylase LpxO	Achromobacter
WP_024343329.1	MULTISPECIES: aspartyl/asparaginyl beta-hydroxylase domain-containing protein	Bradyrhizobium
WP_024438379.1	MULTISPECIES: lipid A hydroxylase LpxO	Acinetobacter calcoaceticus/baumannii complex
WP_024485633.1	lipid A hydroxylase LpxO	Serratia fonticola
WP_024512105.1	aspartyl/asparaginyl beta-hydroxylase domain-containing protein	Bradyrhizobium sp. ARR65
WP_024519733.1	aspartyl/asparaginyl beta-hydroxylase domain-containing protein	Bradyrhizobium sp. Tv2a-2
WP_024529766.1	lipid A hydroxylase LpxO	Serratia fonticola
WP_024539929.1	aspartyl/asparaginyl beta-hydroxylase domain-containing protein	Comamonas badia
WP_024585074.1	MULTISPECIES: aspartyl/asparaginyl beta-hydroxylase domain-containing protein	Bradyrhizobium
WP_024711825.1	MULTISPECIES: lipid A hydroxylase LpxO	Xanthomonas
WP_024906739.1	MULTISPECIES: lipid A hydroxylase LpxO	Enterobacter cloacae complex
WP_024975410.1	MULTISPECIES: lipid A hydroxylase LpxO	Ralstonia
WP_025037482.1	aspartyl/asparaginyl beta-hydroxylase domain-containing protein	Bradyrhizobium sp. DOA9
WP_025121596.1	MULTISPECIES: lipid A hydroxylase LpxO	Serratia
WP_025141162.1	lipid A hydroxylase LpxO	Achromobacter sp. DH1f
WP_025303230.1	MULTISPECIES: lipid A hydroxylase LpxO	Serratia
WP_025304427.1	MULTISPECIES: lipid A hydroxylase LpxO	Serratia
WP_025377860.1	MULTISPECIES: lipid A hydroxylase LpxO	Yersinia
WP_025512336.1	lipid A hydroxylase LpxO	Bordetella trematum
WP_025518321.1	lipid A hydroxylase LpxO	Bordetella trematum
WP_025714851.1	MULTISPECIES: lipid A hydroxylase LpxO	Klebsiella
WP_025862112.1	lipid A hydroxylase LpxO	Klebsiella pneumoniae
WP_025912338.1	MULTISPECIES: lipid A hydroxylase LpxO	Enterobacter cloacae complex
WP_026075612.1	lipid A hydroxylase LpxO	Noviherbaspirillum massiliense
WP_026142420.1	lipid A hydroxylase LpxO	Serratia sp. S4
WP_026233343.1	aspartyl/asparaginyl beta-hydroxylase domain-containing protein	Bradyrhizobium sp. WSM4349
WP_026349951.1	lipid A hydroxylase LpxO	Bordetella sp. FB-8
WP_026352013.1	lipid A hydroxylase LpxO	Kushneria aurantia
WP_026357759.1	lipid A hydroxylase LpxO	Dickeya zeae
WP_026471482.1	lipid A hydroxylase LpxO	Alkanindiges illinoisensis
WP_026485242.1	MULTISPECIES: lipid A hydroxylase LpxO	Alcaligenes
WP_026636255.1	MULTISPECIES: aspartyl/asparaginyl beta-hydroxylase domain-containing protein	Dyella
WP_026638741.1	MULTISPECIES: lipid A hydroxylase LpxO	Bordetella
WP_026817078.1	aspartyl/asparaginyl beta-hydroxylase domain-containing protein	Arenimonas composti
WP_026871451.1	aspartyl/asparaginyl beta-hydroxylase domain-containing protein	Inquilinus limosus
WP_027490124.1	aspartyl/asparaginyl beta-hydroxylase domain-containing protein	Rhodanobacter sp. OR92
WP_027493924.1	aspartyl/asparaginyl beta-hydroxylase domain-containing protein	Rhodanobacter sp. OR444
WP_027528578.1	aspartyl/asparaginyl beta-hydroxylase domain-containing protein	Bradyrhizobium sp. Ec3.3
WP_027532056.1	aspartyl/asparaginyl beta-hydroxylase domain-containing protein	Bradyrhizobium sp. WSM3983
WP_027545117.1	aspartyl/asparaginyl beta-hydroxylase domain-containing protein	Bradyrhizobium sp. WSM2254
WP_027554748.1	aspartyl/asparaginyl beta-hydroxylase domain-containing protein	Bradyrhizobium sp. Cp5.3
WP_027564893.1	MULTISPECIES: aspartyl/asparaginyl beta-hydroxylase domain-containing protein	Bradyrhizobium
WP_027576837.1	aspartyl/asparaginyl beta-hydroxylase domain-containing protein	Bradyrhizobium sp. WSM1743
WP_027579908.1	aspartyl/asparaginyl beta-hydroxylase domain-containing protein	Bradyrhizobium sp. Ai1a-2
WP_027681136.1	MULTISPECIES: lipid A hydroxylase LpxO	Ralstonia
WP_027805311.1	lipid A hydroxylase LpxO	Burkholderia cenocepacia
WP_027811763.1	lipid A hydroxylase LpxO	Burkholderia cenocepacia
WP_027820521.1	aspartyl/asparaginyl beta-hydroxylase domain-containing protein	Paraburkholderia bannensis
WP_027849960.1	aspartyl/asparaginyl beta-hydroxylase domain-containing protein	Marinospirillum insulare
WP_027864125.1	lipid A hydroxylase LpxO	Massilia alkalitolerans
WP_027967555.1	aspartyl/asparaginyl beta-hydroxylase domain-containing protein	Halomonas halocynthiae
WP_027977092.1	aspartyl/asparaginyl beta-hydroxylase domain-containing protein	gamma proteobacterium L18
WP_027978049.1	lipid A hydroxylase LpxO	gamma proteobacterium L18
WP_028015193.1	MULTISPECIES: lipid A hydroxylase LpxO	Enterobacteriaceae
WP_028104690.1	lipid A hydroxylase LpxO	Pseudoduganella violaceinigra
WP_028137560.1	aspartyl/asparaginyl beta-hydroxylase domain-containing protein	Bradyrhizobium japonicum
WP_028153521.1	aspartyl/asparaginyl beta-hydroxylase domain-containing protein	Bradyrhizobium japonicum
WP_028159818.1	aspartyl/asparaginyl beta-hydroxylase domain-containing protein	Bradyrhizobium japonicum
WP_028169309.1	aspartyl/asparaginyl beta-hydroxylase domain-containing protein	Bradyrhizobium elkanii
WP_028173206.1	MULTISPECIES: aspartyl/asparaginyl beta-hydroxylase domain-containing protein	Bradyrhizobium
WP_028338312.1	aspartyl/asparaginyl beta-hydroxylase domain-containing protein	Bradyrhizobium elkanii
WP_028341601.1	aspartyl/asparaginyl beta-hydroxylase domain-containing protein	Bradyrhizobium elkanii
WP_028353936.1	MULTISPECIES: lipid A hydroxylase LpxO	Bordetella
WP_028447258.1	lipid A hydroxylase LpxO	Chitinimonas koreensis
WP_028684417.1	lipid A hydroxylase LpxO	Phaseolibacter flectens
WP_028684504.1	lipid A hydroxylase LpxO	Phaseolibacter flectens
WP_028714858.1	lipid A hydroxylase LpxO	Pantoea ananatis
WP_028724059.1	lipid A hydroxylase LpxO	Pantoea ananatis
WP_028853054.1	lipid A hydroxylase LpxO	Ralstonia solanacearum
WP_028999263.1	aspartyl/asparaginyl beta-hydroxylase domain-containing protein	Azohydromonas australica
WP_029045618.1	lipid A hydroxylase LpxO	Cupriavidus sp. amp6
WP_029085304.1	aspartyl/asparaginyl beta-hydroxylase domain-containing protein	Bradyrhizobium sp. th.b2
WP_029148525.1	aspartyl/asparaginyl beta-hydroxylase domain-containing protein	Methylophilus sp. 5
WP_029218530.1	lipid A hydroxylase LpxO	Xanthomonas cassavae
WP_029577329.1	lipid A hydroxylase LpxO	Bordetella hinzii
WP_029577474.1	lipid A hydroxylase LpxO	Bordetella hinzii
WP_029686403.1	lipid A hydroxylase LpxO	Tatumella saanichensis
WP_029883706.1	MULTISPECIES: lipid A hydroxylase LpxO	Enterobacter
WP_030423660.1	lipid A hydroxylase LpxO	Acinetobacter baumannii
WP_031329347.1	MULTISPECIES: lipid A hydroxylase LpxO	Ralstonia
WP_031371572.1	lipid A hydroxylase LpxO	Lysobacter antibioticus
WP_031569939.1	aspartyl/asparaginyl beta-hydroxylase domain-containing protein	Pararheinheimera texasensis
WP_031951887.1	lipid A hydroxylase LpxO	Acinetobacter baumannii
WP_031955870.1	MULTISPECIES: lipid A hydroxylase LpxO	Acinetobacter
WP_031985016.1	lipid A hydroxylase LpxO	Acinetobacter baumannii
WP_031992487.1	lipid A hydroxylase LpxO	Acinetobacter baumannii
WP_031996933.1	lipid A hydroxylase LpxO	Acinetobacter baumannii
WP_032005703.1	MULTISPECIES: lipid A hydroxylase LpxO	Acinetobacter calcoaceticus/baumannii complex
WP_032021634.1	MULTISPECIES: lipid A hydroxylase LpxO	Acinetobacter calcoaceticus/baumannii complex
WP_032026977.1	lipid A hydroxylase LpxO	Acinetobacter baumannii
WP_032027631.1	lipid A hydroxylase LpxO	Acinetobacter baumannii
WP_032035461.1	lipid A hydroxylase LpxO	Acinetobacter baumannii
WP_032038075.1	lipid A hydroxylase LpxO	Acinetobacter sp. 742879
WP_032043752.1	lipid A hydroxylase LpxO	Acinetobacter baumannii
WP_032062740.1	lipid A hydroxylase LpxO	Acinetobacter baumannii
WP_032428964.1	MULTISPECIES: lipid A hydroxylase LpxO	Klebsiella
WP_032453800.1	MULTISPECIES: lipid A hydroxylase LpxO	Klebsiella
WP_032637731.1	lipid A hydroxylase LpxO	Enterobacter cloacae
WP_032644726.1	MULTISPECIES: lipid A hydroxylase LpxO	Enterobacter cloacae complex
WP_032650618.1	MULTISPECIES: lipid A hydroxylase LpxO	Enterobacter
WP_032710467.1	lipid A hydroxylase LpxO	Klebsiella aerogenes
WP_032715669.1	lipid A hydroxylase LpxO	Klebsiella aerogenes
WP_032818282.1	lipid A hydroxylase LpxO	Yersinia rohdei
WP_032820097.1	lipid A hydroxylase LpxO	Yersinia kristensenii
WP_032875445.1	lipid A hydroxylase LpxO	Acinetobacter baumannii
WP_032898962.1	MULTISPECIES: lipid A hydroxylase LpxO	Yersinia
WP_032911433.1	lipid A hydroxylase LpxO	Yersinia frederiksenii
WP_033112047.1	lipid A hydroxylase LpxO	Dickeya dadantii
WP_033485425.1	lipid A hydroxylase LpxO	Xanthomonas campestris
WP_033536604.1	MULTISPECIES: aspartyl/asparaginyl beta-hydroxylase domain-containing protein	Burkholderiaceae
WP_033632773.1	MULTISPECIES: lipid A hydroxylase LpxO	Serratia
WP_033634956.1	MULTISPECIES: lipid A hydroxylase LpxO	Serratia
WP_033636182.1	lipid A hydroxylase LpxO	Serratia marcescens
WP_033640039.1	lipid A hydroxylase LpxO	Serratia marcescens
WP_033644440.1	lipid A hydroxylase LpxO	Serratia marcescens
WP_033648969.1	MULTISPECIES: lipid A hydroxylase LpxO	Serratia
WP_033650883.1	MULTISPECIES: lipid A hydroxylase LpxO	Serratia
WP_033651231.1	MULTISPECIES: lipid A hydroxylase LpxO	Serratia
WP_033738574.1	MULTISPECIES: lipid A hydroxylase LpxO	Pantoea
WP_033788751.1	lipid A hydroxylase LpxO	Pantoea septica
WP_033903421.1	lipid A hydroxylase LpxO	Bordetella holmesii
WP_034171575.1	lipid A hydroxylase LpxO	Acinetobacter sp. YZS-X1-1
WP_034185934.1	MULTISPECIES: lipid A hydroxylase LpxO	Burkholderia cepacia complex
WP_034193822.1	MULTISPECIES: lipid A hydroxylase LpxO	Burkholderia
WP_034205072.1	MULTISPECIES: lipid A hydroxylase LpxO	Burkholderia cepacia complex
WP_034292382.1	lipid A hydroxylase LpxO	Herbaspirillum sp. RV1423
WP_034337405.1	lipid A hydroxylase LpxO	Herbaspirillum sp. B39
WP_034580362.1	MULTISPECIES: lipid A hydroxylase LpxO	Acinetobacter
WP_034588024.1	lipid A hydroxylase LpxO	Acinetobacter sp. HR7
WP_034589795.1	MULTISPECIES: lipid A hydroxylase LpxO	Acinetobacter
WP_034594925.1	MULTISPECIES: lipid A hydroxylase LpxO	Acinetobacter
WP_034609909.1	aspartyl/asparaginyl beta-hydroxylase domain-containing protein	Acinetobacter sp. ETR1
WP_034671079.1	MULTISPECIES: lipid A hydroxylase LpxO	Acinetobacter calcoaceticus/baumannii complex
WP_034682299.1	lipid A hydroxylase LpxO	Acinetobacter sp. 1239920
WP_034710838.1	lipid A hydroxylase LpxO	Acinetobacter beijerinckii
WP_034748499.1	lipid A hydroxylase LpxO	Janthinobacterium lividum
WP_034787360.1	MULTISPECIES: lipid A hydroxylase LpxO	Janthinobacterium
WP_034790672.1	lipid A hydroxylase LpxO	Ewingella americana
WP_034848948.1	aspartyl/asparaginyl beta-hydroxylase domain-containing protein	Inquilinus limosus
WP_035248897.1	aspartyl/asparaginyl beta-hydroxylase domain-containing protein	Alcanivorax jadensis
WP_035265982.1	lipid A hydroxylase LpxO	Acinetobacter sp. Ver3
WP_035338465.1	lipid A hydroxylase LpxO	Acinetobacter junii
WP_035450455.1	aspartyl/asparaginyl beta-hydroxylase domain-containing protein	Alcanivorax sp. 43B_GOM-46m
WP_035470987.1	lipid A hydroxylase LpxO	Gammaproteobacteria bacterium MFB021
WP_035487807.1	MULTISPECIES: lipid A hydroxylase LpxO	Burkholderia
WP_035522309.1	aspartyl/asparaginyl beta-hydroxylase domain-containing protein	Hoeflea sp. BAL378
WP_035679747.1	aspartyl/asparaginyl beta-hydroxylase domain-containing protein	Bradyrhizobium liaoningense
WP_035707979.1	aspartyl/asparaginyl beta-hydroxylase domain-containing protein	Bradyrhizobium sp. CCBAU 43298
WP_035818659.1	MULTISPECIES: lipid A hydroxylase LpxO	Janthinobacterium
WP_035859469.1	lipid A hydroxylase LpxO	Cupriavidus sp. SK-3
WP_035894642.1	lipid A hydroxylase LpxO	Kluyvera ascorbata
WP_035954570.1	lipid A hydroxylase LpxO	Burkholderia multivorans
WP_035959812.1	aspartyl/asparaginyl beta-hydroxylase domain-containing protein	Caballeronia grimmiae
WP_035997603.1	aspartyl/asparaginyl beta-hydroxylase domain-containing protein	Paraburkholderia caribensis
WP_036015771.1	aspartyl/asparaginyl beta-hydroxylase domain-containing protein	Bradyrhizobium yuanmingense
WP_036029938.1	aspartyl/asparaginyl beta-hydroxylase domain-containing protein	Bradyrhizobium yuanmingense
WP_036043270.1	aspartyl/asparaginyl beta-hydroxylase domain-containing protein	Bradyrhizobium yuanmingense
WP_036104706.1	lipid A hydroxylase LpxO	Lysobacter capsici
WP_036111945.1	MULTISPECIES: aspartyl/asparaginyl beta-hydroxylase domain-containing protein	Rhodanobacteraceae
WP_036142751.1	aspartyl/asparaginyl beta-hydroxylase domain-containing protein	Luteibacter sp. 9135
WP_036166951.1	lipid A hydroxylase LpxO	Massilia sp. 9096
WP_036200424.1	aspartyl/asparaginyl beta-hydroxylase domain-containing protein	Marinomonas profundimaris
WP_036206237.1	lipid A hydroxylase LpxO	Massilia sp. LC238
WP_036229371.1	lipid A hydroxylase LpxO	Massilia sp. JS1662
WP_036233842.1	MULTISPECIES: aspartyl/asparaginyl beta-hydroxylase domain-containing protein	Methylibium
WP_036246925.1	lipid A hydroxylase LpxO	Massilia sp. BSC265
WP_036298644.1	MULTISPECIES: lipid A hydroxylase LpxO	Methylophilus
WP_036596629.1	aspartyl/asparaginyl beta-hydroxylase domain-containing protein	Ottowia thiooxydans
WP_037419096.1	lipid A hydroxylase LpxO	Serratia grimesii
WP_038018543.1	lipid A hydroxylase LpxO	Tatumella morbirosei
WP_038211172.1	lipid A hydroxylase LpxO	Xylella fastidiosa
WP_038244281.1	lipid A hydroxylase LpxO	Yersinia ruckeri
WP_038254577.1	lipid A hydroxylase LpxO	Yokenella regensburgei
WP_038270046.1	lipid A hydroxylase LpxO	Xylella taiwanensis
WP_038343516.1	lipid A hydroxylase LpxO	Acinetobacter sp. A47
WP_038344704.1	lipid A hydroxylase LpxO	Acinetobacter sp. A47
WP_038380749.1	aspartyl/asparaginyl beta-hydroxylase domain-containing protein	Bradyrhizobium elkanii
WP_038385563.1	aspartyl/asparaginyl beta-hydroxylase domain-containing protein	Bradyrhizobium elkanii
WP_038393521.1	lipid A hydroxylase LpxO	Salmonella bongori
WP_038481175.1	lipid A hydroxylase LpxO	Cedecea neteri
WP_038486716.1	lipid A hydroxylase LpxO	Collimonas arenae
WP_038495359.1	lipid A hydroxylase LpxO	Janthinobacterium agaricidamnosum
WP_038616411.1	aspartyl/asparaginyl beta-hydroxylase domain-containing protein	Dyella jiangningensis
WP_038633890.1	MULTISPECIES: lipid A hydroxylase LpxO	Yersinia
WP_038666058.1	MULTISPECIES: lipid A hydroxylase LpxO	Dickeya
WP_038733195.1	lipid A hydroxylase LpxO	Burkholderia pseudomallei
WP_038767616.1	lipid A hydroxylase LpxO	Burkholderia pseudomallei
WP_038779105.1	lipid A hydroxylase LpxO	Burkholderia pseudomallei
WP_038784831.1	lipid A hydroxylase LpxO	Burkholderia pseudomallei
WP_038876928.1	MULTISPECIES: lipid A hydroxylase LpxO	Serratia
WP_038879755.1	MULTISPECIES: lipid A hydroxylase LpxO	Serratia
WP_038901986.1	lipid A hydroxylase LpxO	Dickeya dadantii
WP_038905534.1	lipid A hydroxylase LpxO	Dickeya zeae
WP_038908942.1	lipid A hydroxylase LpxO	Dickeya zeae
WP_038911872.1	lipid A hydroxylase LpxO	Dickeya dadantii
WP_038914565.1	lipid A hydroxylase LpxO	Dickeya zeae
WP_038920123.1	MULTISPECIES: lipid A hydroxylase LpxO	Dickeya
WP_038923786.1	lipid A hydroxylase LpxO	Dickeya dadantii
WP_038925783.1	lipid A hydroxylase LpxO	Dickeya zeae
WP_038933755.1	aspartyl/asparaginyl beta-hydroxylase domain-containing protein	Bradyrhizobium japonicum
WP_038957552.1	aspartyl/asparaginyl beta-hydroxylase domain-containing protein	Bradyrhizobium japonicum
WP_038980839.1	lipid A hydroxylase LpxO	Enterobacter cloacae
WP_039010897.1	lipid A hydroxylase LpxO	Cupriavidus sp. IDO
WP_039249014.1	lipid A hydroxylase LpxO	Acinetobacter nosocomialis
WP_039294779.1	lipid A hydroxylase LpxO	Cedecea neteri
WP_039295276.1	lipid A hydroxylase LpxO	Cedecea neteri
WP_039304313.1	lipid A hydroxylase LpxO	Cedecea neteri
WP_039374886.1	lipid A hydroxylase LpxO	Pandoraea pnomenusa
WP_039401431.1	lipid A hydroxylase LpxO	Pandoraea sputorum
WP_039405873.1	lipid A hydroxylase LpxO	Pandoraea pulmonicola
WP_039415240.1	MULTISPECIES: lipid A hydroxylase LpxO	Xanthomonas
WP_039502110.1	lipid A hydroxylase LpxO	Salmonella enterica
WP_039517292.1	lipid A hydroxylase LpxO	Xanthomonas arboricola
WP_039548527.1	lipid A hydroxylase LpxO	Ralstonia solanacearum
WP_039565556.1	MULTISPECIES: lipid A hydroxylase LpxO	Serratia
WP_039599632.1	lipid A hydroxylase LpxO	Ralstonia sp. A12
WP_039693698.1	lipid A hydroxylase LpxO	Dickeya solani
WP_039755584.1	MULTISPECIES: aspartyl/asparaginyl beta-hydroxylase domain-containing protein	Chromobacterium
WP_039763545.1	lipid A hydroxylase LpxO	Acinetobacter pittii
WP_039785901.1	MULTISPECIES: lipid A hydroxylase LpxO	Herbaspirillum
WP_039807083.1	aspartyl/asparaginyl beta-hydroxylase domain-containing protein	Azotobacter chroococcum
WP_039816652.1	lipid A hydroxylase LpxO	Xanthomonas arboricola
WP_039861139.1	aspartyl/asparaginyl beta-hydroxylase domain-containing protein	Photobacterium sp. SKA34
WP_039909598.1	lipid A hydroxylase LpxO	Acinetobacter beijerinckii
WP_039917418.1	aspartyl/asparaginyl beta-hydroxylase domain-containing protein	Cellvibrio mixtus
WP_039992229.1	lipid A hydroxylase LpxO	Serratia odorifera
WP_040023656.1	MULTISPECIES: lipid A hydroxylase LpxO	Enterobacteriaceae
WP_040039094.1	lipid A hydroxylase LpxO	Noviherbaspirillum autotrophicum
WP_040051378.1	aspartyl/asparaginyl beta-hydroxylase domain-containing protein	Burkholderia sp. MR1
WP_040129603.1	lipid A hydroxylase LpxO	Burkholderia cenocepacia
WP_040141065.1	lipid A hydroxylase LpxO	Burkholderia cenocepacia
WP_040277370.1	MULTISPECIES: lipid A hydroxylase LpxO	Xanthomonas
WP_040671180.1	aspartyl/asparaginyl beta-hydroxylase domain-containing protein	Rhodanobacter fulvus
WP_041038135.1	lipid A hydroxylase LpxO	Serratia marcescens
WP_041271130.1	aspartyl/asparaginyl beta-hydroxylase domain-containing protein	Frateuria aurantia
WP_041322893.1	lipid A hydroxylase LpxO	Herminiimonas arsenicoxydans
WP_041415725.1	lipid A hydroxylase LpxO	Serratia liquefaciens
WP_041418970.1	lipid A hydroxylase LpxO	Serratia proteamaculans
WP_041474031.1	lipid A hydroxylase LpxO	Erwinia pyrifoliae
WP_041474436.1	lipid A hydroxylase LpxO	Erwinia sp. Ejp617
WP_041521733.1	aspartyl/asparaginyl beta-hydroxylase domain-containing protein	Gilvimarinus agarilyticus
WP_041523214.1	aspartyl/asparaginyl beta-hydroxylase domain-containing protein	Gilvimarinus agarilyticus
WP_041911523.1	lipid A hydroxylase LpxO	Enterobacter sp. BIDMC 29
WP_042090089.1	lipid A hydroxylase LpxO	Acinetobacter bereziniae
WP_042113114.1	lipid A hydroxylase LpxO	Pandoraea apista
WP_042309662.1	aspartyl/asparaginyl beta-hydroxylase domain-containing protein, partial	Paraburkholderia terrae
WP_042484415.1	lipid A hydroxylase LpxO	Alcaligenes faecalis
WP_042525409.1	lipid A hydroxylase LpxO	Yersinia ruckeri
WP_042545613.1	lipid A hydroxylase LpxO	Yersinia aldovae
WP_042578010.1	lipid A hydroxylase LpxO	Variovorax paradoxus
WP_042598141.1	aspartyl/asparaginyl beta-hydroxylase domain-containing protein	Xanthomonas campestris
WP_042613245.1	aspartyl/asparaginyl beta-hydroxylase domain-containing protein	Stenotrophomonas maltophilia
WP_042792734.1	lipid A hydroxylase LpxO	Achromobacter insolitus
WP_042860948.1	lipid A hydroxylase LpxO	Dickeya sp. NCPPB 3274
WP_042884588.1	lipid A hydroxylase LpxO	Cupriavidus necator
WP_042894460.1	lipid A hydroxylase LpxO	Acinetobacter calcoaceticus
WP_042991691.1	lipid A hydroxylase LpxO	Bordetella holmesii
WP_043100257.1	aspartyl/asparaginyl beta-hydroxylase domain-containing protein	Oleiagrimonas soli
WP_043112950.1	aspartyl/asparaginyl beta-hydroxylase domain-containing protein	Solimonas flava
WP_043210930.1	lipid A hydroxylase LpxO	Bordetella pseudohinzii
WP_043212997.1	lipid A hydroxylase LpxO	Bordetella pseudohinzii
WP_043344612.1	lipid A hydroxylase LpxO	Cupriavidus basilensis
WP_043446951.1	lipid A hydroxylase LpxO	Halotalea alkalilenta
WP_043521317.1	lipid A hydroxylase LpxO	Klebsiella pneumoniae
WP_043544203.1	lipid A hydroxylase LpxO	Achromobacter sp. RTa
WP_043577190.1	MULTISPECIES: lipid A hydroxylase LpxO	Chromobacterium
WP_043611743.1	lipid A hydroxylase LpxO	Chromobacterium violaceum
WP_043629548.1	lipid A hydroxylase LpxO	Chromobacterium piscinae
WP_043632009.1	aspartyl/asparaginyl beta-hydroxylase domain-containing protein	Chromobacterium haemolyticum
WP_043694822.1	aspartyl/asparaginyl beta-hydroxylase domain-containing protein	Luteibacter sp. 9133
WP_043946130.1	lipid A hydroxylase LpxO	Ralstonia solanacearum
WP_043956070.1	lipid A hydroxylase LpxO	Kosakonia radicincitans
WP_044242339.1	lipid A hydroxylase LpxO	Klebsiella pneumoniae
WP_044354059.1	lipid A hydroxylase LpxO	Burkholderia pseudomallei
WP_044457117.1	lipid A hydroxylase LpxO	Pandoraea vervacti
WP_044524459.1	lipid A hydroxylase LpxO	Klebsiella quasipneumoniae
WP_044552019.1	lipid A hydroxylase LpxO	Serratia liquefaciens
WP_044597310.1	MULTISPECIES: lipid A hydroxylase LpxO	Enterobacter cloacae complex
WP_044739172.1	lipid A hydroxylase LpxO	Acinetobacter sp. ACNIH2
WP_044843950.1	lipid A hydroxylase LpxO	Burkholderia sp. USM B20
WP_045001499.1	aspartyl/asparaginyl beta-hydroxylase domain-containing protein	Bradyrhizobium sp. LTSP857
WP_045014705.1	aspartyl/asparaginyl beta-hydroxylase domain-containing protein	Bradyrhizobium sp. LTSP849
WP_045050196.1	lipid A hydroxylase LpxO	Chromobacterium violaceum
WP_045099251.1	aspartyl/asparaginyl beta-hydroxylase domain-containing protein	Tatlockia micdadei
WP_045135399.1	lipid A hydroxylase LpxO	Enterobacter cloacae
WP_045203255.1	lipid A hydroxylase LpxO	Burkholderiaceae bacterium 26
WP_045238621.1	lipid A hydroxylase LpxO	Burkholderiaceae bacterium 16
WP_045268826.1	lipid A hydroxylase LpxO	Enterobacter kobei
WP_045328748.1	MULTISPECIES: lipid A hydroxylase LpxO	Enterobacter
WP_045335176.1	MULTISPECIES: lipid A hydroxylase LpxO	Enterobacter
WP_045355267.1	MULTISPECIES: lipid A hydroxylase LpxO	Enterobacter cloacae complex
WP_045378220.1	lipid A hydroxylase LpxO	Klebsiella aerogenes
WP_045395192.1	lipid A hydroxylase LpxO	Klebsiella aerogenes
WP_045407268.1	MULTISPECIES: lipid A hydroxylase LpxO	Enterobacter cloacae complex
WP_045413248.1	lipid A hydroxylase LpxO	Klebsiella aerogenes
WP_045436794.1	lipid A hydroxylase LpxO	Acinetobacter calcoaceticus
WP_045466856.1	aspartyl/asparaginyl beta-hydroxylase domain-containing protein	Burkholderiales bacterium GJ-E10
WP_045578123.1	lipid A hydroxylase LpxO	Burkholderia vietnamiensis
WP_045750504.1	aspartyl/asparaginyl beta-hydroxylase domain-containing protein	Candidatus Methylopumilus turicensis
WP_045783013.1	lipid A hydroxylase LpxO	Klebsiella michiganensis
WP_045783192.1	lipid A hydroxylase LpxO	Klebsiella michiganensis
WP_045787127.1	lipid A hydroxylase LpxO	Ralstonia mannitolilytica
WP_045794525.1	lipid A hydroxylase LpxO	Acinetobacter brisouii
WP_045796185.1	lipid A hydroxylase LpxO	Acinetobacter indicus
WP_045827896.1	aspartyl/asparaginyl beta-hydroxylase domain-containing protein	Luteibacter yeojuensis
WP_045900423.1	lipid A hydroxylase LpxO	Salmonella enterica
WP_045901700.1	lipid A hydroxylase LpxO	Enterobacter cloacae
WP_045931188.1	lipid A hydroxylase LpxO	Alcaligenes faecalis
WP_046092582.1	MULTISPECIES: lipid A hydroxylase LpxO	Enterobacter cloacae complex
WP_046111743.1	aspartyl/asparaginyl beta-hydroxylase domain-containing protein	Aquincola tertiaricarbonis
WP_046156189.1	lipid A hydroxylase LpxO	Chromobacterium vaccinii
WP_046168021.1	lipid A hydroxylase LpxO	Chromobacterium vaccinii
WP_046289831.1	lipid A hydroxylase LpxO	Pandoraea oxalativorans
WP_046330981.1	aspartyl/asparaginyl beta-hydroxylase domain-containing protein	Polynucleobacter duraquae
WP_046345418.1	lipid A hydroxylase LpxO	Xanthomonas campestris
WP_046374955.1	lipid A hydroxylase LpxO	Serratia liquefaciens
WP_046598746.1	lipid A hydroxylase LpxO	Salmonella enterica
WP_046598995.1	lipid A hydroxylase LpxO	Salmonella enterica
WP_046685160.1	MULTISPECIES: lipid A hydroxylase LpxO	Janthinobacterium
WP_046739312.1	lipid A hydroxylase LpxO	Acinetobacter sp. AG1
WP_046740248.1	lipid A hydroxylase LpxO	Acinetobacter sp. AG1
WP_046807751.1	MULTISPECIES: lipid A hydroxylase LpxO	Achromobacter
WP_046883398.1	lipid A hydroxylase LpxO	Klebsiella aerogenes
WP_046889701.1	lipid A hydroxylase LpxO	Enterobacter cloacae
WP_046897211.1	lipid A hydroxylase LpxO	Serratia marcescens
WP_046967337.1	aspartyl/asparaginyl beta-hydroxylase domain-containing protein	Luteibacter rhizovicinus
WP_046971844.1	aspartyl/asparaginyl beta-hydroxylase domain-containing protein	Dyella japonica
WP_047024604.1	lipid A hydroxylase LpxO	Enterobacter cloacae
WP_047026574.1	lipid A hydroxylase LpxO	Serratia sp. TEL
WP_047038965.1	MULTISPECIES: lipid A hydroxylase LpxO	Enterobacteriaceae
WP_047044349.1	lipid A hydroxylase LpxO	Klebsiella aerogenes
WP_047056646.1	lipid A hydroxylase LpxO	Klebsiella aerogenes
WP_047066739.1	lipid A hydroxylase LpxO	Klebsiella aerogenes
WP_047080444.1	lipid A hydroxylase LpxO	Klebsiella aerogenes
WP_047237140.1	lipid A hydroxylase LpxO	Chromobacterium subtsugae
WP_047570378.1	lipid A hydroxylase LpxO	Serratia marcescens
WP_047625241.1	MULTISPECIES: lipid A hydroxylase LpxO	Enterobacter
WP_047634492.1	lipid A hydroxylase LpxO	Enterobacter cloacae complex sp.
WP_047643365.1	lipid A hydroxylase LpxO	Salmonella enterica
WP_047825113.1	MULTISPECIES: lipid A hydroxylase LpxO	Massilia
WP_047825127.1	MULTISPECIES: aspartyl/asparaginyl beta-hydroxylase domain-containing protein	Massilia
WP_047906005.1	lipid A hydroxylase LpxO	Pandoraea faecigallinarum
WP_048030248.1	MULTISPECIES: lipid A hydroxylase LpxO	Leclercia
WP_048221247.1	MULTISPECIES: aspartyl/asparaginyl beta-hydroxylase domain-containing protein, partial	Enterobacter cloacae complex
WP_048298083.1	MULTISPECIES: lipid A hydroxylase LpxO	Klebsiella
WP_048308812.1	aspartyl/asparaginyl beta-hydroxylase domain-containing protein	Halomonas sp. PR-M31
WP_048332877.1	lipid A hydroxylase LpxO	Klebsiella pneumoniae
WP_048404475.1	lipid A hydroxylase LpxO	Chromobacterium violaceum
WP_048411549.1	aspartyl/asparaginyl beta-hydroxylase domain-containing protein	Chromobacterium sp. LK1
WP_048414544.1	aspartyl/asparaginyl beta-hydroxylase domain-containing protein	Chromobacterium sp. LK11
WP_048482908.1	lipid A hydroxylase LpxO	Xanthomonas oryzae
WP_048759920.1	lipid A hydroxylase LpxO	Serratia liquefaciens
WP_048803769.1	lipid A hydroxylase LpxO	Burkholderia multivorans
WP_048817386.1	lipid A hydroxylase LpxO	Ralstonia solanacearum
WP_048862071.1	aspartyl/asparaginyl beta-hydroxylase domain-containing protein	Acidisphaera rubrifaciens
WP_048917005.1	lipid A hydroxylase LpxO	Erwinia sp. OLMDLW33
WP_048932868.1	lipid A hydroxylase LpxO	Ralstonia sp. MD27
WP_048989111.1	lipid A hydroxylase LpxO	Burkholderia cenocepacia
WP_049027764.1	lipid A hydroxylase LpxO	Enterobacter roggenkampii
WP_049072645.1	MULTISPECIES: lipid A hydroxylase LpxO	Achromobacter
WP_049075392.1	MULTISPECIES: lipid A hydroxylase LpxO	Achromobacter
WP_049121132.1	MULTISPECIES: lipid A hydroxylase LpxO	Enterobacter
WP_049194681.1	lipid A hydroxylase LpxO	Serratia marcescens
WP_049201555.1	MULTISPECIES: lipid A hydroxylase LpxO	Enterobacterales
WP_049202011.1	MULTISPECIES: lipid A hydroxylase LpxO	Enterobacterales
WP_049212963.1	lipid A hydroxylase LpxO	Serratia marcescens
WP_049234157.1	lipid A hydroxylase LpxO	Serratia marcescens
WP_049432008.1	aspartyl/asparaginyl beta-hydroxylase domain-containing protein	Stenotrophomonas maltophilia
WP_049563509.1	lipid A hydroxylase LpxO	Yersinia kristensenii
WP_049596066.1	lipid A hydroxylase LpxO	Yersinia aldovae
WP_049596986.1	lipid A hydroxylase LpxO	Yersinia nurmii
WP_049607562.1	lipid A hydroxylase LpxO	Yersinia mollaretii
WP_049615163.1	lipid A hydroxylase LpxO	Yersinia pekkanenii
WP_049622976.1	aspartyl/asparaginyl beta-hydroxylase domain-containing protein	Dyella-like sp. DHo
WP_049623599.1	lipid A hydroxylase LpxO	Dyella-like sp. DHo
WP_049630618.1	aspartyl/asparaginyl beta-hydroxylase domain-containing protein	Cellvibrio sp. pealriver
WP_049632842.1	lipid A hydroxylase LpxO	Yersinia aldovae
WP_049638179.1	aspartyl/asparaginyl beta-hydroxylase domain-containing protein	Methylophilus sp. TWE2
WP_049646721.1	lipid A hydroxylase LpxO	Yersinia mollaretii
WP_049721772.1	aspartyl/asparaginyl beta-hydroxylase domain-containing protein	Gilvimarinus polysaccharolyticus
WP_049837994.1	lipid A hydroxylase LpxO	Acinetobacter oleivorans
WP_049864514.1	aspartyl/asparaginyl beta-hydroxylase domain-containing protein	Pseudoalteromonas rubra
WP_050018011.1	MULTISPECIES: lipid A hydroxylase LpxO	Burkholderia
WP_050075323.1	MULTISPECIES: lipid A hydroxylase LpxO	Yersinia
WP_050079756.1	MULTISPECIES: lipid A hydroxylase LpxO	Yersinia
WP_050101843.1	lipid A hydroxylase LpxO	Yersinia frederiksenii
WP_050111060.1	lipid A hydroxylase LpxO	Yersinia frederiksenii
WP_050114233.1	lipid A hydroxylase LpxO	Yersinia kristensenii
WP_050125494.1	lipid A hydroxylase LpxO	Yersinia kristensenii
WP_050129627.1	lipid A hydroxylase LpxO	Yersinia frederiksenii
WP_050143322.1	lipid A hydroxylase LpxO	Yersinia enterocolitica
WP_050149038.1	lipid A hydroxylase LpxO	Yersinia enterocolitica
WP_050289780.1	lipid A hydroxylase LpxO	Yersinia kristensenii
WP_050295501.1	lipid A hydroxylase LpxO	Yersinia frederiksenii
WP_050384616.1	aspartyl/asparaginyl beta-hydroxylase domain-containing protein	Bradyrhizobium pachyrhizi
WP_050403563.1	aspartyl/asparaginyl beta-hydroxylase domain-containing protein	Bradyrhizobium embrapense
WP_050411676.1	lipid A hydroxylase LpxO	Massilia sp. NR 4-1
WP_050423163.1	aspartyl/asparaginyl beta-hydroxylase domain-containing protein	Bradyrhizobium sp. NAS96.2
WP_050450122.1	lipid A hydroxylase LpxO	Achromobacter spanius
WP_050457085.1	lipid A hydroxylase LpxO	Burkholderia pseudomallei
WP_050463120.1	lipid A hydroxylase LpxO, partial	Herbaspirillum autotrophicum
WP_050468070.1	lipid A hydroxylase LpxO	Herbaspirillum chlorophenolicum
WP_050478683.1	lipid A hydroxylase LpxO	Herbaspirillum rhizosphaerae
WP_050533599.1	lipid A hydroxylase LpxO	Klebsiella quasipneumoniae
WP_050537336.1	lipid A hydroxylase LpxO	Yersinia mollaretii
WP_050537512.1	lipid A hydroxylase LpxO	Yersinia mollaretii
WP_050539949.1	lipid A hydroxylase LpxO	Yersinia rohdei
WP_050657987.1	aspartyl/asparaginyl beta-hydroxylase domain-containing protein	Gallaecimonas pentaromativorans
WP_050660631.1	aspartyl/asparaginyl beta-hydroxylase domain-containing protein	Gallaecimonas pentaromativorans
WP_050680907.1	aspartyl/asparaginyl beta-hydroxylase domain-containing protein	Acinetobacter baumannii
WP_050682987.1	aspartyl/asparaginyl beta-hydroxylase domain-containing protein, partial	Acinetobacter baumannii
WP_050911991.1	lipid A hydroxylase LpxO	Xanthomonas campestris
WP_051436234.1	aspartyl/asparaginyl beta-hydroxylase domain-containing protein	Marinomonas ushuaiensis
WP_051464757.1	lipid A hydroxylase LpxO	Carnimonas nigrificans
WP_051555091.1	aspartyl/asparaginyl beta-hydroxylase domain-containing protein	Legionella fairfieldensis
WP_051908817.1	aspartyl/asparaginyl beta-hydroxylase domain-containing protein	Candidatus Paracaedibacter acanthamoebae
WP_052041437.1	aspartyl/asparaginyl beta-hydroxylase domain-containing protein	Alcanivorax nanhaiticus
WP_052368441.1	aspartyl/asparaginyl beta-hydroxylase domain-containing protein	Algiphilus aromaticivorans
WP_052454899.1	aspartyl/asparaginyl beta-hydroxylase domain-containing protein	Klebsiella pneumoniae
WP_053046028.1	MULTISPECIES: lipid A hydroxylase LpxO	Xanthomonas
WP_053051081.1	MULTISPECIES: lipid A hydroxylase LpxO	Xanthomonas
WP_053196487.1	lipid A hydroxylase LpxO	Herbaspirillum hiltneri
WP_053245072.1	lipid A hydroxylase LpxO	Achromobacter sp. DMS1
WP_053246387.1	lipid A hydroxylase LpxO	Achromobacter sp. DMS1
WP_053298686.1	lipid A hydroxylase LpxO	Burkholderia multivorans
WP_053451306.1	aspartyl/asparaginyl beta-hydroxylase domain-containing protein	Stenotrophomonas maltophilia
WP_053497938.1	lipid A hydroxylase LpxO	Achromobacter xylosoxidans
WP_053499799.1	lipid A hydroxylase LpxO	Achromobacter xylosoxidans
WP_053526257.1	lipid A hydroxylase LpxO	Burkholderia cenocepacia
WP_053939983.1	aspartyl/asparaginyl beta-hydroxylase domain-containing protein	Amantichitinum ursilacus
WP_054306319.1	lipid A hydroxylase LpxO	Serratia rubidaea
WP_054306776.1	lipid A hydroxylase LpxO	Serratia rubidaea
WP_054317013.1	lipid A hydroxylase LpxO	Burkholderia multivorans
WP_054418331.1	aspartyl/asparaginyl beta-hydroxylase domain-containing protein, partial	Achromobacter sp. 2789STDY5608617
WP_054418704.1	MULTISPECIES: lipid A hydroxylase LpxO	Achromobacter
WP_054428147.1	lipid A hydroxylase LpxO	Achromobacter sp. ATCC31444
WP_054428428.1	MULTISPECIES: lipid A hydroxylase LpxO	Achromobacter
WP_054434396.1	MULTISPECIES: lipid A hydroxylase LpxO	Achromobacter
WP_054438590.1	lipid A hydroxylase LpxO	Achromobacter xylosoxidans
WP_054442929.1	lipid A hydroxylase LpxO	Achromobacter xylosoxidans
WP_054443011.1	lipid A hydroxylase LpxO	Achromobacter xylosoxidans
WP_054451172.1	lipid A hydroxylase LpxO	Achromobacter sp. 2789STDY5608625
WP_054501097.1	MULTISPECIES: lipid A hydroxylase LpxO	Achromobacter
WP_054501263.1	MULTISPECIES: lipid A hydroxylase LpxO	Achromobacter
WP_054505160.1	lipid A hydroxylase LpxO	Achromobacter xylosoxidans
WP_054513308.1	aspartyl/asparaginyl beta-hydroxylase domain-containing protein, partial	Achromobacter xylosoxidans
WP_054580432.1	lipid A hydroxylase LpxO	Acinetobacter equi
WP_054634446.1	lipid A hydroxylase LpxO	Pantoea stewartii
WP_054882258.1	lipid A hydroxylase LpxO	Yersinia rohdei
WP_054933582.1	MULTISPECIES: aspartyl/asparaginyl beta-hydroxylase domain-containing protein	Burkholderiaceae
WP_055322257.1	lipid A hydroxylase LpxO	Enterobacter roggenkampii
WP_055803121.1	lipid A hydroxylase LpxO	Variovorax sp. Root318D1
WP_055825995.1	MULTISPECIES: lipid A hydroxylase LpxO	Methylophilus
WP_055828369.1	lipid A hydroxylase LpxO	Xanthomonas sp. Leaf131
WP_055853354.1	MULTISPECIES: lipid A hydroxylase LpxO	Xanthomonas
WP_055867463.1	lipid A hydroxylase LpxO	Methylophilus sp. Leaf414
WP_055909379.1	lipid A hydroxylase LpxO	Lysobacter sp. Root559
WP_055929761.1	MULTISPECIES: lipid A hydroxylase LpxO	Duganella
WP_056006293.1	aspartyl/asparaginyl beta-hydroxylase domain-containing protein	Frateuria sp. Soil773
WP_056078240.1	aspartyl/asparaginyl beta-hydroxylase domain-containing protein	Rhodanobacter sp. Root480
WP_056099823.1	MULTISPECIES: lipid A hydroxylase LpxO	Lysobacter
WP_056105861.1	lipid A hydroxylase LpxO	Lysobacter sp. Root690
WP_056129242.1	MULTISPECIES: aspartyl/asparaginyl beta-hydroxylase domain-containing protein	Massilia
WP_056129698.1	MULTISPECIES: lipid A hydroxylase LpxO	Massilia
WP_056197269.1	aspartyl/asparaginyl beta-hydroxylase domain-containing protein	Pelomonas sp. Root1237
WP_056271880.1	MULTISPECIES: aspartyl/asparaginyl beta-hydroxylase domain-containing protein	Pelomonas
WP_056314490.1	aspartyl/asparaginyl beta-hydroxylase domain-containing protein	Methylibium sp. Root1272
WP_056320184.1	lipid A hydroxylase LpxO	Achromobacter sp. Root170
WP_056326236.1	aspartyl/asparaginyl beta-hydroxylase domain-containing protein	Methylibium sp. Root1272
WP_056335667.1	lipid A hydroxylase LpxO	Massilia sp. Leaf139
WP_056384855.1	aspartyl/asparaginyl beta-hydroxylase domain-containing protein	Rhodanobacter sp. Soil772
WP_056393285.1	lipid A hydroxylase LpxO	Massilia sp. Root418
WP_056446585.1	lipid A hydroxylase LpxO	Massilia sp. Root335
WP_056483156.1	lipid A hydroxylase LpxO	Acinetobacter sp. Leaf130
WP_056512054.1	lipid A hydroxylase LpxO	Variovorax sp. Root411
WP_056514965.1	aspartyl/asparaginyl beta-hydroxylase domain-containing protein	Acinetobacter sp. Root1280
WP_056516540.1	lipid A hydroxylase LpxO	Acinetobacter sp. Root1280
WP_056567064.1	lipid A hydroxylase LpxO	Achromobacter sp. Root565
WP_056578810.1	lipid A hydroxylase LpxO	Variovorax sp. Root473
WP_056593457.1	lipid A hydroxylase LpxO	Variovorax sp. Root434
WP_056602928.1	aspartyl/asparaginyl beta-hydroxylase domain-containing protein	Rhodanobacter sp. Root627
WP_056877429.1	aspartyl/asparaginyl beta-hydroxylase domain-containing protein	Pelomonas sp. Root1444
WP_056880077.1	aspartyl/asparaginyl beta-hydroxylase domain-containing protein	Pseudoxanthomonas sp. Root630
WP_057016724.1	aspartyl/asparaginyl beta-hydroxylase domain-containing protein	Bradyrhizobium pachyrhizi
WP_057067265.1	lipid A hydroxylase LpxO	Acinetobacter baumannii
WP_057089884.1	lipid A hydroxylase LpxO	Acinetobacter pittii
WP_057093295.1	lipid A hydroxylase LpxO	Acinetobacter baumannii
WP_057154505.1	lipid A hydroxylase LpxO	Massilia sp. Root351
WP_057213203.1	lipid A hydroxylase LpxO	Klebsiella pneumoniae
WP_057259855.1	lipid A hydroxylase LpxO	Duganella sp. Root1480D1
WP_057285161.1	lipid A hydroxylase LpxO	Achromobacter sp. Root83
WP_057289048.1	lipid A hydroxylase LpxO	Noviherbaspirillum sp. Root189
WP_057300435.1	aspartyl/asparaginyl beta-hydroxylase domain-containing protein	Pelomonas sp. Root1217
WP_057497964.1	MULTISPECIES: aspartyl/asparaginyl beta-hydroxylase domain-containing protein	Stenotrophomonas
WP_057508496.1	aspartyl/asparaginyl beta-hydroxylase domain-containing protein	Stenotrophomonas chelatiphaga
WP_057515594.1	lipid A hydroxylase LpxO	Salmonella enterica
WP_057517687.1	lipid A hydroxylase LpxO	Salmonella enterica
WP_057525678.1	lipid A hydroxylase LpxO	Salmonella enterica
WP_057591571.1	lipid A hydroxylase LpxO	Variovorax paradoxus
WP_057621406.1	lipid A hydroxylase LpxO	Yersinia enterocolitica
WP_057633786.1	lipid A hydroxylase LpxO	Yersinia kristensenii
WP_057635943.1	aspartyl/asparaginyl beta-hydroxylase domain-containing protein	Stenotrophomonas humi
WP_057645490.1	lipid A hydroxylase LpxO	Yersinia frederiksenii
WP_057650331.1	lipid A hydroxylase LpxO	Bordetella sp. N
WP_057653253.1	lipid A hydroxylase LpxO	Bordetella sp. N
WP_057678869.1	lipid A hydroxylase LpxO	Xanthomonas phaseoli
WP_057682600.1	lipid A hydroxylase LpxO	Xylella fastidiosa
WP_057749218.1	aspartyl/asparaginyl beta-hydroxylase domain-containing protein	Bradyrhizobium manausense
WP_057944138.1	lipid A hydroxylase LpxO	Lysobacter gummosus
WP_057973270.1	lipid A hydroxylase LpxO	Lysobacter antibioticus
WP_058087246.1	aspartyl/asparaginyl beta-hydroxylase domain-containing protein	Aquabacterium parvum
WP_058107263.1	lipid A hydroxylase LpxO	Salmonella enterica
WP_058376149.1	lipid A hydroxylase LpxO	Pandoraea norimbergensis
WP_058453062.1	aspartyl/asparaginyl beta-hydroxylase domain-containing protein	Legionella maceachernii
WP_058470326.1	aspartyl/asparaginyl beta-hydroxylase domain-containing protein	Legionella jordanis
WP_058494603.1	aspartyl/asparaginyl beta-hydroxylase domain-containing protein	Legionella drozanskii
WP_058504321.1	aspartyl/asparaginyl beta-hydroxylase domain-containing protein	Legionella nautarum
WP_058654190.1	MULTISPECIES: lipid A hydroxylase LpxO	Enterobacter cloacae complex
WP_058675784.1	lipid A hydroxylase LpxO	Klebsiella aerogenes
WP_058678449.1	lipid A hydroxylase LpxO	Enterobacter cloacae
WP_058781193.1	lipid A hydroxylase LpxO	Pantoea dispersa
WP_058797491.1	aspartyl/asparaginyl beta-hydroxylase domain-containing protein	Pseudoalteromonas rubra
WP_058820249.1	lipid A hydroxylase LpxO	Salmonella enterica
WP_058868778.1	lipid A hydroxylase LpxO	Acinetobacter johnsonii
WP_058911370.1	lipid A hydroxylase LpxO	Erwinia teleogrylli
WP_058934510.1	aspartyl/asparaginyl beta-hydroxylase domain-containing protein	Roseateles depolymerans
WP_059202051.1	lipid A hydroxylase LpxO	Serratia fonticola
WP_059272267.1	MULTISPECIES: lipid A hydroxylase LpxO	Achromobacter
WP_059290779.1	lipid A hydroxylase LpxO	Klebsiella aerogenes
WP_059318718.1	lipid A hydroxylase LpxO	Alcaligenes faecalis
WP_059355035.1	MULTISPECIES: lipid A hydroxylase LpxO	Enterobacter cloacae complex
WP_059361262.1	lipid A hydroxylase LpxO	Enterobacter cloacae complex sp. GN05753
WP_059439001.1	aspartyl/asparaginyl beta-hydroxylase domain-containing protein	Anaeromyxobacter sp. PSR-1
WP_059445301.1	MULTISPECIES: lipid A hydroxylase LpxO	Enterobacter cloacae complex
WP_059450628.1	lipid A hydroxylase LpxO	Burkholderia territorii
WP_059455255.1	lipid A hydroxylase LpxO	Burkholderia vietnamiensis
WP_059461133.1	MULTISPECIES: lipid A hydroxylase LpxO	Burkholderia cepacia complex
WP_059466322.1	lipid A hydroxylase LpxO	Burkholderia diffusa
WP_059477424.1	lipid A hydroxylase LpxO	Burkholderia pseudomultivorans
WP_059500776.1	MULTISPECIES: lipid A hydroxylase LpxO	Burkholderia cepacia complex
WP_059507219.1	lipid A hydroxylase LpxO	Burkholderia territorii
WP_059510205.1	lipid A hydroxylase LpxO	Burkholderia diffusa
WP_059539540.1	lipid A hydroxylase LpxO	Burkholderia diffusa
WP_059542568.1	lipid A hydroxylase LpxO	Burkholderia diffusa
WP_059547397.1	lipid A hydroxylase LpxO	Burkholderia latens
WP_059582432.1	lipid A hydroxylase LpxO	Burkholderia anthina
WP_059639282.1	lipid A hydroxylase LpxO	Burkholderia anthina
WP_059773334.1	lipid A hydroxylase LpxO	Burkholderia territorii
WP_059793791.1	lipid A hydroxylase LpxO	Burkholderia territorii
WP_059822663.1	MULTISPECIES: lipid A hydroxylase LpxO	Burkholderia cepacia complex
WP_059869462.1	lipid A hydroxylase LpxO	Burkholderia territorii
WP_059915997.1	lipid A hydroxylase LpxO	Burkholderia diffusa
WP_059944103.1	lipid A hydroxylase LpxO	Burkholderia territorii
WP_059950664.1	lipid A hydroxylase LpxO	Burkholderia territorii
WP_060024751.1	lipid A hydroxylase LpxO	Burkholderia territorii
WP_060096382.1	lipid A hydroxylase LpxO	Burkholderia multivorans
WP_060104929.1	lipid A hydroxylase LpxO	Burkholderia territorii
WP_060117704.1	lipid A hydroxylase LpxO	Burkholderia territorii
WP_060182518.1	lipid A hydroxylase LpxO	Burkholderia multivorans
WP_060238790.1	lipid A hydroxylase LpxO	Burkholderia pseudomultivorans
WP_060249920.1	lipid A hydroxylase LpxO	Burkholderia pseudomultivorans
WP_060298315.1	lipid A hydroxylase LpxO	Burkholderia territorii
WP_060311132.1	MULTISPECIES: lipid A hydroxylase LpxO	Burkholderia
WP_060320355.1	lipid A hydroxylase LpxO	Burkholderia diffusa
WP_060360774.1	lipid A hydroxylase LpxO	Burkholderia territorii
WP_060422799.1	lipid A hydroxylase LpxO	Serratia marcescens
WP_060424607.1	MULTISPECIES: lipid A hydroxylase LpxO	Serratia
WP_060438321.1	lipid A hydroxylase LpxO	Serratia marcescens
WP_060444645.1	lipid A hydroxylase LpxO	Serratia marcescens
WP_060446240.1	lipid A hydroxylase LpxO, partial	Serratia marcescens
WP_060577840.1	lipid A hydroxylase LpxO	Klebsiella pneumoniae
WP_060591906.1	lipid A hydroxylase LpxO	Klebsiella pneumoniae
WP_060720996.1	lipid A hydroxylase LpxO	Achromobacter xylosoxidans
WP_060784456.1	lipid A hydroxylase LpxO	Cupriavidus metallidurans
WP_060858701.1	aspartyl/asparaginyl beta-hydroxylase domain-containing protein	Caballeronia sordidicola
WP_060967653.1	lipid A hydroxylase LpxO	Burkholderia anthina
WP_061021514.1	aspartyl/asparaginyl beta-hydroxylase domain-containing protein	Bradyrhizobium sp. CCH5-F6
WP_061073681.1	lipid A hydroxylase LpxO	Achromobacter xylosoxidans
WP_061111711.1	lipid A hydroxylase LpxO	Yersinia enterocolitica
WP_061136312.1	lipid A hydroxylase LpxO	Caballeronia fortuita
WP_061153593.1	lipid A hydroxylase LpxO	Klebsiella pneumoniae
WP_061277978.1	lipid A hydroxylase LpxO	Cedecea neteri
WP_061278788.1	lipid A hydroxylase LpxO	Cedecea neteri
WP_061322988.1	lipid A hydroxylase LpxO	Serratia rubidaea
WP_061519485.1	lipid A hydroxylase LpxO	Acinetobacter venetianus
WP_061519636.1	lipid A hydroxylase LpxO, partial	Acinetobacter venetianus
WP_061526775.1	aspartyl/asparaginyl beta-hydroxylase domain-containing protein, partial	Acinetobacter venetianus
WP_061535178.1	lipid A hydroxylase LpxO	Collimonas arenae
WP_061584420.1	lipid A hydroxylase LpxO	Salmonella enterica
WP_061716127.1	lipid A hydroxylase LpxO	Enterobacter asburiae
WP_061794659.1	lipid A hydroxylase LpxO	Serratia ficaria
WP_061878859.1	aspartyl/asparaginyl beta-hydroxylase domain-containing protein	Bradyrhizobium liaoningense
WP_061938231.1	lipid A hydroxylase LpxO	Collimonas pratensis
WP_061958489.1	lipid A hydroxylase LpxO	Cupriavidus pauculus
WP_062035200.1	lipid A hydroxylase LpxO	Acinetobacter sp. BMW17
WP_062167409.1	MULTISPECIES: aspartyl/asparaginyl beta-hydroxylase domain-containing protein	Stenotrophomonas
WP_062306716.1	aspartyl/asparaginyl beta-hydroxylase domain-containing protein	Polynucleobacter sinensis
WP_062473341.1	lipid A hydroxylase LpxO	Variovorax boronicumulans
WP_062535427.1	lipid A hydroxylase LpxO	Mizugakiibacter sediminis
WP_062537212.1	aspartyl/asparaginyl beta-hydroxylase domain-containing protein	Mizugakiibacter sediminis
WP_062684372.1	MULTISPECIES: lipid A hydroxylase LpxO	Achromobacter
WP_062743525.1	lipid A hydroxylase LpxO	Erwinia persicina
WP_062747863.1	lipid A hydroxylase LpxO	Erwinia persicina
WP_062816904.1	MULTISPECIES: aspartyl/asparaginyl beta-hydroxylase domain-containing protein	Alcanivorax
WP_062838410.1	lipid A hydroxylase LpxO	Achromobacter xylosoxidans
WP_062910521.1	lipid A hydroxylase LpxO	Burkholderia cenocepacia
WP_062935414.1	lipid A hydroxylase LpxO	Enterobacter cloacae
WP_063201953.1	lipid A hydroxylase LpxO	Serratia plymuthica
WP_063203121.1	aspartyl/asparaginyl beta-hydroxylase domain-containing protein	Bradyrhizobium sp. AT1
WP_063237157.1	lipid A hydroxylase LpxO	Cupriavidus oxalaticus
WP_063328760.1	lipid A hydroxylase LpxO	Salmonella enterica
WP_063332526.1	aspartyl/asparaginyl beta-hydroxylase domain-containing protein	Marinomonas sp. TW1
WP_063391322.1	lipid A hydroxylase LpxO	Ralstonia mannitolilytica
WP_063408990.1	MULTISPECIES: lipid A hydroxylase LpxO	Enterobacter cloacae complex
WP_063411723.1	lipid A hydroxylase LpxO	Enterobacter cloacae
WP_063415923.1	lipid A hydroxylase LpxO	Klebsiella aerogenes
WP_063417152.1	lipid A hydroxylase LpxO	Klebsiella pneumoniae
WP_063425593.1	lipid A hydroxylase LpxO	Enterobacter cloacae
WP_063435915.1	lipid A hydroxylase LpxO	Enterobacter roggenkampii
WP_063448762.1	lipid A hydroxylase LpxO	Enterobacter roggenkampii
WP_063453442.1	MULTISPECIES: lipid A hydroxylase LpxO	Enterobacter cloacae complex
WP_063508665.1	MULTISPECIES: aspartyl/asparaginyl beta-hydroxylase domain-containing protein	Alcanivorax
WP_063519771.1	aspartyl/asparaginyl beta-hydroxylase domain-containing protein	Alcanivorax sp. HI0083
WP_063538685.1	aspartyl/asparaginyl beta-hydroxylase domain-containing protein	Alcanivorax sp. HI0044
WP_063551443.1	lipid A hydroxylase LpxO	Burkholderia territorii
WP_063570386.1	aspartyl/asparaginyl beta-hydroxylase domain-containing protein	Luteibacter rhizovicinus
WP_063584285.1	lipid A hydroxylase LpxO	Achromobacter ruhlandii
WP_063623335.1	aspartyl/asparaginyl beta-hydroxylase domain-containing protein, partial	Enterobacter cloacae
WP_063671297.1	aspartyl/asparaginyl beta-hydroxylase domain-containing protein	Dyella thiooxydans
WP_063676350.1	aspartyl/asparaginyl beta-hydroxylase domain-containing protein	Bradyrhizobium neotropicale
WP_063688016.1	aspartyl/asparaginyl beta-hydroxylase domain-containing protein	Bradyrhizobium stylosanthis
WP_063707763.1	aspartyl/asparaginyl beta-hydroxylase domain-containing protein	Bradyrhizobium sp. BR 10245
WP_063809028.1	lipid A hydroxylase LpxO	Salmonella enterica
WP_063860213.1	lipid A hydroxylase LpxO, partial	Enterobacter cloacae
WP_063930160.1	lipid A hydroxylase LpxO	Enterobacter cloacae
WP_063952937.1	lipid A hydroxylase LpxO	Achromobacter xylosoxidans
WP_063982193.1	aspartyl/asparaginyl beta-hydroxylase domain-containing protein	Bradyrhizobium sp.
WP_063988547.1	lipid A hydroxylase LpxO	Serratia marcescens
WP_063990238.1	MULTISPECIES: lipid A hydroxylase LpxO	Serratia
WP_063995658.1	aspartyl/asparaginyl beta-hydroxylase domain-containing protein	Bradyrhizobium sp.
WP_064000975.1	lipid A hydroxylase LpxO	Salmonella enterica
WP_064049186.1	lipid A hydroxylase LpxO	Ralstonia solanacearum
WP_064123397.1	lipid A hydroxylase LpxO	Halotalea alkalilenta
WP_064155058.1	MULTISPECIES: lipid A hydroxylase LpxO	Klebsiella
WP_064171174.1	lipid A hydroxylase LpxO	Klebsiella pneumoniae
WP_064172040.1	lipid A hydroxylase LpxO	Klebsiella pneumoniae
WP_064173476.1	lipid A hydroxylase LpxO	Klebsiella pneumoniae
WP_064178268.1	lipid A hydroxylase LpxO	Klebsiella pneumoniae
WP_064178852.1	lipid A hydroxylase LpxO	Klebsiella pneumoniae
WP_064188960.1	lipid A hydroxylase LpxO	Klebsiella pneumoniae
WP_064191057.1	lipid A hydroxylase LpxO	Acinetobacter baumannii
WP_064191984.1	lipid A hydroxylase LpxO, partial	Acinetobacter baumannii
WP_064279057.1	lipid A hydroxylase LpxO	Klebsiella oxytoca
WP_064297596.1	lipid A hydroxylase LpxO	Ralstonia solanacearum
WP_064365996.1	lipid A hydroxylase LpxO	Pantoea ananatis
WP_064477798.1	lipid A hydroxylase LpxO	Ralstonia solanacearum
WP_064507453.1	aspartyl/asparaginyl beta-hydroxylase domain-containing protein	Xanthomonas floridensis
WP_064507780.1	MULTISPECIES: lipid A hydroxylase LpxO	Xanthomonas
WP_064517138.1	lipid A hydroxylase LpxO	Yersinia entomophaga
WP_064544454.1	lipid A hydroxylase LpxO	Kluyvera georgiana
WP_064562684.1	lipid A hydroxylase LpxO	Kosakonia oryzae
WP_064632934.1	lipid A hydroxylase LpxO	Xanthomonas nasturtii
WP_064798445.1	lipid A hydroxylase LpxO	Klebsiella pneumoniae
WP_065033045.1	lipid A hydroxylase LpxO	Xanthomonas arboricola
WP_065061114.1	aspartyl/asparaginyl beta-hydroxylase domain-containing protein	Paraburkholderia tropica
WP_065309339.1	lipid A hydroxylase LpxO	Janthinobacterium sp. S3-2
WP_065358363.1	lipid A hydroxylase LpxO	Kluyvera ascorbata
WP_065469924.1	lipid A hydroxylase LpxO	Xanthomonas bromi
WP_065684265.1	lipid A hydroxylase LpxO	Serratia sp. 14-2641
WP_065799527.1	lipid A hydroxylase LpxO	Klebsiella pneumoniae
WP_065810821.1	lipid A hydroxylase LpxO	Klebsiella pneumoniae
WP_065812313.1	MULTISPECIES: lipid A hydroxylase LpxO	Klebsiella
WP_065851686.1	aspartyl/asparaginyl beta-hydroxylase domain-containing protein	Ralstonia pickettii
WP_065856564.1	lipid A hydroxylase LpxO	Ralstonia pickettii
WP_065993337.1	lipid A hydroxylase LpxO	Acinetobacter defluvii
WP_066017223.1	aspartyl/asparaginyl beta-hydroxylase domain-containing protein	Endozoicomonas atrinae
WP_066122829.1	lipid A hydroxylase LpxO	Bordetella ansorpii
WP_066131092.1	lipid A hydroxylase LpxO	Bordetella ansorpii
WP_066333863.1	aspartyl/asparaginyl beta-hydroxylase domain-containing protein	Azohydromonas lata
WP_066345616.1	lipid A hydroxylase LpxO	Bordetella bronchialis
WP_066352497.1	lipid A hydroxylase LpxO	Bordetella bronchialis
WP_066406401.1	lipid A hydroxylase LpxO	Bordetella ansorpii
WP_066420635.1	lipid A hydroxylase LpxO	Bordetella ansorpii
WP_066475484.1	aspartyl/asparaginyl beta-hydroxylase domain-containing protein	Comamonas terrae
WP_066501836.1	aspartyl/asparaginyl beta-hydroxylase domain-containing protein	Bradyrhizobium sp. BR 10303
WP_066633654.1	lipid A hydroxylase LpxO	Bordetella sp. H567
WP_066638174.1	lipid A hydroxylase LpxO	Bordetella sp. H567
WP_066656478.1	lipid A hydroxylase LpxO	Bordetella flabilis
WP_066661501.1	lipid A hydroxylase LpxO	Bordetella flabilis
WP_066739045.1	lipid A hydroxylase LpxO	Cupriavidus sp. D384
WP_067014280.1	aspartyl/asparaginyl beta-hydroxylase domain-containing protein	Marinomonas spartinae
WP_067014323.1	aspartyl/asparaginyl beta-hydroxylase domain-containing protein	Marinomonas spartinae
WP_067068302.1	aspartyl/asparaginyl beta-hydroxylase domain-containing protein	Mitsuaria chitosanitabida
WP_067268992.1	aspartyl/asparaginyl beta-hydroxylase domain-containing protein	Mitsuaria sp. 7
WP_067344278.1	aspartyl/asparaginyl beta-hydroxylase domain-containing protein	Marinomonas spartinae
WP_067554781.1	aspartyl/asparaginyl beta-hydroxylase domain-containing protein	Oceanibaculum pacificum
WP_067555612.1	lipid A hydroxylase LpxO	Acinetobacter larvae
WP_067558015.1	lipid A hydroxylase LpxO	Acinetobacter larvae
WP_067651408.1	lipid A hydroxylase LpxO	Dokdonella koreensis
WP_067752079.1	lipid A hydroxylase LpxO	Orrella dioscoreae
WP_067756979.1	lipid A hydroxylase LpxO	Orrella dioscoreae
WP_067761430.1	lipid A hydroxylase LpxO	Acinetobacter gandensis
WP_067966423.1	aspartyl/asparaginyl beta-hydroxylase domain-containing protein	Aminobacter aminovorans
WP_068096728.1	MULTISPECIES: aspartyl/asparaginyl beta-hydroxylase domain-containing protein	Rhodanobacter
WP_068319867.1	aspartyl/asparaginyl beta-hydroxylase domain-containing protein	Polynucleobacter yangtzensis
WP_068374639.1	lipid A hydroxylase LpxO	Kerstersia gyiorum
WP_068512595.1	MULTISPECIES: aspartyl/asparaginyl beta-hydroxylase domain-containing protein	Oleiphilus
WP_068546476.1	lipid A hydroxylase LpxO	Acinetobacter pittii
WP_068554550.1	MULTISPECIES: aspartyl/asparaginyl beta-hydroxylase domain-containing protein	Oleiphilus
WP_068675490.1	MULTISPECIES: aspartyl/asparaginyl beta-hydroxylase domain-containing protein	Variovorax
WP_068858167.1	lipid A hydroxylase LpxO	Perlucidibaca aquatica
WP_068949592.1	aspartyl/asparaginyl beta-hydroxylase domain-containing protein	Polynucleobacter wuianus
WP_068973889.1	lipid A hydroxylase LpxO	Acinetobacter wuhouensis
WP_068999749.1	aspartyl/asparaginyl beta-hydroxylase domain-containing protein	Terasakiispira papahanaumokuakeensis
WP_069031779.1	lipid A hydroxylase LpxO, partial	Acinetobacter pittii
WP_069036510.1	lipid A hydroxylase LpxO	Acinetobacter pittii
WP_069228618.1	lipid A hydroxylase LpxO	Burkholderia territorii
WP_069243506.1	lipid A hydroxylase LpxO	Burkholderia latens
WP_069251288.1	MULTISPECIES: lipid A hydroxylase LpxO	Burkholderia
WP_069259639.1	lipid A hydroxylase LpxO	Burkholderia metallica
WP_069277845.1	aspartyl/asparaginyl beta-hydroxylase domain-containing protein	Bradyrhizobium elkanii
WP_069340984.1	lipid A hydroxylase LpxO	Pandoraea sp. ISTKB
WP_069618325.1	MULTISPECIES: lipid A hydroxylase LpxO	Burkholderia
WP_069705091.1	lipid A hydroxylase LpxO	Burkholderia seminalis
WP_069959680.1	lipid A hydroxylase LpxO	Xanthomonas oryzae
WP_070062382.1	lipid A hydroxylase LpxO	Variovorax boronicumulans
WP_070076472.1	lipid A hydroxylase LpxO	Acinetobacter proteolyticus
WP_070207083.1	aspartyl/asparaginyl beta-hydroxylase domain-containing protein	Stenotrophomonas sp. BIIR7
WP_070218708.1	MULTISPECIES: lipid A hydroxylase LpxO	Janthinobacterium
WP_070259823.1	MULTISPECIES: lipid A hydroxylase LpxO	Janthinobacterium
WP_070301794.1	lipid A hydroxylase LpxO	Janthinobacterium sp. HH104
WP_070689473.1	lipid A hydroxylase LpxO	Xanthomonas campestris
WP_070977300.1	lipid A hydroxylase LpxO	Kushneria sp. YCWA18
WP_070979775.1	MULTISPECIES: lipid A hydroxylase LpxO	Chromobacterium
WP_071010997.1	MULTISPECIES: lipid A hydroxylase LpxO	Ralstonia
WP_071011781.1	MULTISPECIES: lipid A hydroxylase LpxO	Cupriavidus
WP_071077439.1	lipid A hydroxylase LpxO	Janthinobacterium lividum
WP_071109927.1	lipid A hydroxylase LpxO	Chromobacterium amazonense
WP_071112017.1	lipid A hydroxylase LpxO	Chromobacterium sphagni
WP_071225272.1	lipid A hydroxylase LpxO	Acinetobacter baumannii
WP_071362966.1	lipid A hydroxylase LpxO	Massilia timonae
WP_071443474.1	lipid A hydroxylase LpxO	Klebsiella pneumoniae
WP_071466315.1	MULTISPECIES: aspartyl/asparaginyl beta-hydroxylase domain-containing protein	Polynucleobacter
WP_071467027.1	aspartyl/asparaginyl beta-hydroxylase domain-containing protein	Polynucleobacter asymbioticus
WP_071539869.1	aspartyl/asparaginyl beta-hydroxylase domain-containing protein	Polynucleobacter asymbioticus
WP_071583138.1	MULTISPECIES: lipid A hydroxylase LpxO	Klebsiella
WP_071662265.1	lipid A hydroxylase LpxO	Candidatus Rickettsiella isopodorum
WP_071681125.1	lipid A hydroxylase LpxO	Serratia fonticola
WP_071912064.1	aspartyl/asparaginyl beta-hydroxylase domain-containing protein	Bradyrhizobium japonicum
WP_071922691.1	lipid A hydroxylase LpxO	Enterobacter kobei
WP_072124513.1	lipid A hydroxylase LpxO	Klebsiella variicola
WP_072321429.1	aspartyl/asparaginyl beta-hydroxylase domain-containing protein	Luteibacter sp. UNCMF366Tsu5.1
WP_072426819.1	lipid A hydroxylase LpxO	Chitinimonas taiwanensis
WP_072440434.1	MULTISPECIES: lipid A hydroxylase LpxO	Enterobacter
WP_072582596.1	aspartyl/asparaginyl beta-hydroxylase domain-containing protein	Polynucleobacter sp. MWH-Adler-W8
WP_072689144.1	lipid A hydroxylase LpxO	Acinetobacter baumannii
WP_072760284.1	aspartyl/asparaginyl beta-hydroxylase domain-containing protein	Rhodanobacter sp. OK091
WP_072822233.1	aspartyl/asparaginyl beta-hydroxylase domain-containing protein	Bradyrhizobium erythrophlei
WP_073106189.1	aspartyl/asparaginyl beta-hydroxylase domain-containing protein	Candidimonas bauzanensis
WP_073531863.1	lipid A hydroxylase LpxO	Serratia marcescens
WP_073532069.1	lipid A hydroxylase LpxO	Serratia marcescens
WP_074027436.1	lipid A hydroxylase LpxO	Serratia marcescens
WP_074121254.1	aspartyl/asparaginyl beta-hydroxylase domain-containing protein	Bradyrhizobium sp. AS23.2
WP_074387797.1	MULTISPECIES: lipid A hydroxylase LpxO	Klebsiella
WP_074551524.1	MULTISPECIES: aspartyl/asparaginyl beta-hydroxylase domain-containing protein	Dyella
WP_074803714.1	lipid A hydroxylase LpxO	Burkholderia cenocepacia
WP_074863295.1	lipid A hydroxylase LpxO	Lysobacter enzymogenes
WP_074982749.1	aspartyl/asparaginyl beta-hydroxylase domain-containing protein	Paraburkholderia tropica
WP_075158386.1	aspartyl/asparaginyl beta-hydroxylase domain-containing protein	Paraburkholderia sp. SOS3
WP_075167599.1	lipid A hydroxylase LpxO	Acinetobacter indicus
WP_075180424.1	lipid A hydroxylase LpxO	Pantoea sp. 1.19
WP_075181638.1	lipid A hydroxylase LpxO	Pantoea sp. 1.19
WP_075337592.1	lipid A hydroxylase LpxO	Yersinia enterocolitica
WP_075456422.1	lipid A hydroxylase LpxO	Ralstonia solanacearum
WP_075562711.1	lipid A hydroxylase LpxO	Salinicola sp. MH3R3-1
WP_075571598.1	MULTISPECIES: lipid A hydroxylase LpxO	Salinicola
WP_075657463.1	aspartyl/asparaginyl beta-hydroxylase domain-containing protein	Pseudochrobactrum sp. B5
WP_075791227.1	lipid A hydroxylase LpxO	Massilia putida
WP_075794439.1	aspartyl/asparaginyl beta-hydroxylase domain-containing protein	Massilia putida
WP_076009462.1	lipid A hydroxylase LpxO	Salmonella enterica
WP_076024430.1	aspartyl/asparaginyl beta-hydroxylase domain-containing protein	Polynucleobacter sphagniphilus
WP_076036651.1	aspartyl/asparaginyl beta-hydroxylase domain-containing protein	Xanthomonas campestris
WP_076054511.1	aspartyl/asparaginyl beta-hydroxylase domain-containing protein	Xanthomonas campestris
WP_076166922.1	lipid A hydroxylase LpxO	Salmonella enterica
WP_076225299.1	lipid A hydroxylase LpxO	Chromobacterium violaceum
WP_076411987.1	lipid A hydroxylase LpxO	Achromobacter xylosoxidans
WP_076519840.1	lipid A hydroxylase LpxO	Achromobacter sp. MFA1 R4
WP_076568759.1	lipid A hydroxylase LpxO	Janthinobacterium sp. TND4EL3
WP_076592777.1	lipid A hydroxylase LpxO	Herminiimonas arsenitoxidans
WP_076741862.1	lipid A hydroxylase LpxO	Salmonella enterica
WP_076825785.1	aspartyl/asparaginyl beta-hydroxylase domain-containing protein	Bradyrhizobium sp. UFLA 03-321
WP_076838866.1	lipid A hydroxylase LpxO	Burkholderia pseudomallei
WP_076858859.1	aspartyl/asparaginyl beta-hydroxylase domain-containing protein	Bradyrhizobium mercantei
WP_076877857.1	lipid A hydroxylase LpxO	Alkanindiges sp. H1
WP_076880094.1	lipid A hydroxylase LpxO	Burkholderia pseudomallei
WP_076887421.1	lipid A hydroxylase LpxO	Burkholderia pseudomallei
WP_077001023.1	aspartyl/asparaginyl beta-hydroxylase domain-containing protein	Variovorax sp. KK3
WP_077034657.1	aspartyl/asparaginyl beta-hydroxylase domain-containing protein	Pelomonas sp. KK5
WP_077165008.1	lipid A hydroxylase LpxO	Acinetobacter genomosp. 33YU
WP_077169138.1	lipid A hydroxylase LpxO	Acinetobacter genomosp. 33YU
WP_077179683.1	lipid A hydroxylase LpxO	Burkholderia cenocepacia
WP_077219459.1	lipid A hydroxylase LpxO	Burkholderia cenocepacia
WP_077404091.1	lipid A hydroxylase LpxO	Janthinobacterium sp. LM6
WP_077442428.1	aspartyl/asparaginyl beta-hydroxylase domain-containing protein	Rhodanobacter sp. C01
WP_077445102.1	aspartyl/asparaginyl beta-hydroxylase domain-containing protein	Rhodanobacter sp. C05
WP_077482528.1	aspartyl/asparaginyl beta-hydroxylase domain-containing protein	Rhodanobacter sp. C06
WP_077514075.1	aspartyl/asparaginyl beta-hydroxylase domain-containing protein	Rhodanobacter sp. B05
WP_077516433.1	aspartyl/asparaginyl beta-hydroxylase domain-containing protein	Rhodanobacter sp. C03
WP_077530612.1	aspartyl/asparaginyl beta-hydroxylase domain-containing protein	Halomonas utahensis
WP_077556738.1	aspartyl/asparaginyl beta-hydroxylase domain-containing protein	Rhodanobacter sp. B04
WP_078001533.1	lipid A hydroxylase LpxO	Izhakiella australiensis
WP_078031731.1	lipid A hydroxylase LpxO	Massilia sp. KIM
WP_078041461.1	lipid A hydroxylase LpxO	Burkholderia cenocepacia
WP_078045540.1	aspartyl/asparaginyl beta-hydroxylase domain-containing protein	Cellvibrio sp. PSBB023
WP_078045541.1	MULTISPECIES: aspartyl/asparaginyl beta-hydroxylase domain-containing protein	Cellvibrio
WP_078190472.1	MULTISPECIES: lipid A hydroxylase LpxO	Acinetobacter
WP_078195657.1	lipid A hydroxylase LpxO	Cupriavidus sp. NH9
WP_078223591.1	lipid A hydroxylase LpxO	blood disease bacterium A2-HR MARDI
WP_078224385.1	lipid A hydroxylase LpxO	Acinetobacter pittii
WP_078390041.1	lipid A hydroxylase LpxO	Acinetobacter sp. MF4640
WP_078425762.1	lipid A hydroxylase LpxO	Acinetobacter sp. MF4642
WP_078566788.1	lipid A hydroxylase LpxO	Xanthomonas campestris
WP_078583519.1	lipid A hydroxylase LpxO	Xanthomonas axonopodis
WP_078585608.1	aspartyl/asparaginyl beta-hydroxylase domain-containing protein	Xanthomonas citri
WP_078996524.1	lipid A hydroxylase LpxO	Lysobacter enzymogenes
WP_079215800.1	MULTISPECIES: lipid A hydroxylase LpxO	Herbaspirillum
WP_079223971.1	MULTISPECIES: aspartyl/asparaginyl beta-hydroxylase domain-containing protein	Stenotrophomonas maltophilia group
WP_079248254.1	lipid A hydroxylase LpxO	Lysobacter antibioticus
WP_079449835.1	lipid A hydroxylase LpxO	Serratia marcescens
WP_079543328.1	aspartyl/asparaginyl beta-hydroxylase domain-containing protein	Bradyrhizobium lablabi
WP_079604971.1	aspartyl/asparaginyl beta-hydroxylase domain-containing protein	Bradyrhizobium erythrophlei
WP_079786319.1	lipid A hydroxylase LpxO	Salmonella enterica
WP_079802100.1	lipid A hydroxylase LpxO	Salmonella enterica
WP_079803481.1	lipid A hydroxylase LpxO	Salmonella enterica
WP_079820662.1	lipid A hydroxylase LpxO	Salmonella enterica
WP_079841876.1	lipid A hydroxylase LpxO	Salmonella enterica
WP_079940892.1	lipid A hydroxylase LpxO	Salmonella enterica
WP_079944676.1	lipid A hydroxylase LpxO	Salmonella enterica
WP_079944890.1	lipid A hydroxylase LpxO	Salmonella enterica
WP_079946783.1	lipid A hydroxylase LpxO	Salmonella enterica
WP_079954674.1	lipid A hydroxylase LpxO	Salmonella enterica
WP_079965017.1	lipid A hydroxylase LpxO	Salmonella enterica
WP_080026195.1	lipid A hydroxylase LpxO	Acinetobacter calcoaceticus
WP_080069980.1	lipid A hydroxylase LpxO	Salmonella enterica
WP_080082439.1	lipid A hydroxylase LpxO	Salmonella enterica
WP_080090752.1	lipid A hydroxylase LpxO	Salmonella enterica
WP_080108459.1	lipid A hydroxylase LpxO	Salmonella enterica
WP_080114897.1	MULTISPECIES: aspartyl/asparaginyl beta-hydroxylase domain-containing protein	Stenotrophomonas
WP_080140059.1	aspartyl/asparaginyl beta-hydroxylase domain-containing protein	Bradyrhizobium sp. BR10280
WP_080149657.1	MULTISPECIES: aspartyl/asparaginyl beta-hydroxylase domain-containing protein	Xanthomonadaceae
WP_080151445.1	lipid A hydroxylase LpxO	Salmonella enterica
WP_080162263.1	lipid A hydroxylase LpxO	Salmonella enterica
WP_080191229.1	lipid A hydroxylase LpxO	Salmonella enterica
WP_080219771.1	lipid A hydroxylase LpxO	Salmonella enterica
WP_080230046.1	lipid A hydroxylase LpxO	Salmonella enterica
WP_080240985.1	aspartyl/asparaginyl beta-hydroxylase domain-containing protein	Stenotrophomonas maltophilia
WP_080277655.1	aspartyl/asparaginyl beta-hydroxylase domain-containing protein	Stenotrophomonas maltophilia
WP_080278300.1	MULTISPECIES: aspartyl/asparaginyl beta-hydroxylase domain-containing protein	Stenotrophomonas
WP_080347476.1	aspartyl/asparaginyl beta-hydroxylase domain-containing protein	Stenotrophomonas maltophilia
WP_080353129.1	aspartyl/asparaginyl beta-hydroxylase domain-containing protein	Stenotrophomonas maltophilia
WP_080354261.1	aspartyl/asparaginyl beta-hydroxylase domain-containing protein	Stenotrophomonas maltophilia
WP_080355820.1	aspartyl/asparaginyl beta-hydroxylase domain-containing protein	Stenotrophomonas maltophilia
WP_080375362.1	aspartyl/asparaginyl beta-hydroxylase domain-containing protein	Stenotrophomonas maltophilia
WP_080375583.1	aspartyl/asparaginyl beta-hydroxylase domain-containing protein	Stenotrophomonas maltophilia
WP_080376497.1	aspartyl/asparaginyl beta-hydroxylase domain-containing protein	Stenotrophomonas maltophilia
WP_080398626.1	aspartyl/asparaginyl beta-hydroxylase domain-containing protein	Stenotrophomonas maltophilia
WP_080699450.1	lipid A hydroxylase LpxO	Bordetella bronchiseptica
WP_080699721.1	MULTISPECIES: lipid A hydroxylase LpxO	Bordetella
WP_080705053.1	lipid A hydroxylase LpxO	Bordetella bronchiseptica
WP_080705715.1	lipid A hydroxylase LpxO	Bordetella bronchiseptica
WP_080731616.1	aspartyl/asparaginyl beta-hydroxylase domain-containing protein	Comamonas testosteroni
WP_080745848.1	aspartyl/asparaginyl beta-hydroxylase domain-containing protein	Comamonas testosteroni
WP_080746150.1	MULTISPECIES: aspartyl/asparaginyl beta-hydroxylase domain-containing protein	Comamonas
WP_080750630.1	aspartyl/asparaginyl beta-hydroxylase domain-containing protein	Comamonas testosteroni
WP_080782688.1	lipid A hydroxylase LpxO	Klebsiella pneumoniae
WP_080791598.1	lipid A hydroxylase LpxO	Klebsiella pneumoniae
WP_080928212.1	aspartyl/asparaginyl beta-hydroxylase domain-containing protein	Xanthomonas albilineans
WP_080928922.1	lipid A hydroxylase LpxO	Klebsiella pneumoniae
WP_080933078.1	aspartyl/asparaginyl beta-hydroxylase domain-containing protein	Xanthomonas albilineans
WP_080933446.1	aspartyl/asparaginyl beta-hydroxylase domain-containing protein	Xanthomonas albilineans
WP_080934183.1	aspartyl/asparaginyl beta-hydroxylase domain-containing protein	Xanthomonas albilineans
WP_080935999.1	lipid A hydroxylase LpxO	Klebsiella pneumoniae
WP_081129450.1	aspartyl/asparaginyl beta-hydroxylase domain-containing protein	Metallibacterium scheffleri
WP_081269317.1	MULTISPECIES: lipid A hydroxylase LpxO	Variovorax
WP_081283970.1	aspartyl/asparaginyl beta-hydroxylase domain-containing protein	Stenotrophomonas maltophilia
WP_081284363.1	aspartyl/asparaginyl beta-hydroxylase domain-containing protein	Stenotrophomonas maltophilia
WP_081307606.1	aspartyl/asparaginyl beta-hydroxylase domain-containing protein	Stenotrophomonas maltophilia
WP_081358940.1	aspartyl/asparaginyl beta-hydroxylase domain-containing protein	Stenotrophomonas maltophilia
WP_081550172.1	aspartyl/asparaginyl beta-hydroxylase domain-containing protein	Chromobacterium haemolyticum
WP_081555815.1	aspartyl/asparaginyl beta-hydroxylase domain-containing protein	Chromobacterium haemolyticum
WP_081571801.1	lipid A hydroxylase LpxO	Chromobacterium violaceum
WP_081797114.1	aspartyl/asparaginyl beta-hydroxylase domain-containing protein	Stenotrophomonas rhizophila
WP_082316346.1	aspartyl/asparaginyl beta-hydroxylase domain-containing protein	Stenotrophomonas maltophilia
WP_082328817.1	lipid A hydroxylase LpxO	Xanthomonas campestris
WP_082330142.1	lipid A hydroxylase LpxO	Salmonella enterica
WP_082576538.1	MULTISPECIES: lipid A hydroxylase LpxO	Lysobacter
WP_082587886.1	aspartyl/asparaginyl beta-hydroxylase domain-containing protein	Stenotrophomonas maltophilia
WP_082611249.1	lipid A hydroxylase LpxO	Lysobacter sp. Root916
WP_082630761.1	aspartyl/asparaginyl beta-hydroxylase domain-containing protein	Idiomarinaceae bacterium HL-53
WP_082644641.1	lipid A hydroxylase LpxO	Lysobacter enzymogenes
WP_082982688.1	aspartyl/asparaginyl beta-hydroxylase domain-containing protein	Mesorhizobium sp. AA22
WP_083159208.1	lipid A hydroxylase LpxO	Yersinia enterocolitica
WP_083298782.1	MULTISPECIES: aspartyl/asparaginyl beta-hydroxylase domain-containing protein	Stenotrophomonas
WP_083348155.1	aspartyl/asparaginyl beta-hydroxylase domain-containing protein	Stenotrophomonas pavanii
WP_084196880.1	aspartyl/asparaginyl beta-hydroxylase domain-containing protein	Solimonas soli
WP_084197474.1	aspartyl/asparaginyl beta-hydroxylase domain-containing protein	Solimonas soli
WP_084544816.1	aspartyl/asparaginyl beta-hydroxylase domain-containing protein	Derxia gummosa
WP_084810108.1	aspartyl/asparaginyl beta-hydroxylase domain-containing protein	Bradyrhizobium sp. NAS80.1
WP_084827916.1	MULTISPECIES: lipid A hydroxylase LpxO	Serratia
WP_084883872.1	lipid A hydroxylase LpxO	Pantoea septica
WP_084911858.1	lipid A hydroxylase LpxO	Rouxiella badensis
WP_085117324.1	lipid A hydroxylase LpxO	Serratia proteamaculans
WP_085314363.1	aspartyl/asparaginyl beta-hydroxylase domain-containing protein	Derxia lacustris
WP_085335680.1	lipid A hydroxylase LpxO	Salmonella enterica
WP_085336685.1	lipid A hydroxylase LpxO	Serratia marcescens
WP_085359934.1	aspartyl/asparaginyl beta-hydroxylase domain-containing protein	Bradyrhizobium canariense
WP_085394528.1	aspartyl/asparaginyl beta-hydroxylase domain-containing protein	Bradyrhizobium canariense
WP_085540443.1	lipid A hydroxylase LpxO	Cedecea sp. NFIX57
WP_085540571.1	lipid A hydroxylase LpxO	Cedecea sp. NFIX57
WP_085750832.1	aspartyl/asparaginyl beta-hydroxylase domain-containing protein	Rhizobacter gummiphilus
WP_085760558.1	aspartyl/asparaginyl beta-hydroxylase domain-containing protein	Oceanicoccus sagamiensis
WP_085796602.1	aspartyl/asparaginyl beta-hydroxylase domain-containing protein	Ruegeria litorea
WP_085984414.1	aspartyl/asparaginyl beta-hydroxylase domain-containing protein	Methylibium petroleiphilum
WP_086056881.1	lipid A hydroxylase LpxO	Bordetella genomosp. 9
WP_086058300.1	lipid A hydroxylase LpxO	Bordetella genomosp. 9
WP_086063744.1	lipid A hydroxylase LpxO	Bordetella genomosp. 8
WP_086065884.1	lipid A hydroxylase LpxO	Bordetella genomosp. 8
WP_086068769.1	lipid A hydroxylase LpxO	Alcaligenes faecalis
WP_086071990.1	lipid A hydroxylase LpxO	Bordetella genomosp. 9
WP_086072946.1	lipid A hydroxylase LpxO	Bordetella genomosp. 9
WP_086078655.1	lipid A hydroxylase LpxO	Bordetella genomosp. 13
WP_086079061.1	lipid A hydroxylase LpxO	Bordetella genomosp. 13
WP_086086183.1	aspartyl/asparaginyl beta-hydroxylase domain-containing protein	Pseudorhodoplanes sinuspersici
WP_086092551.1	lipid A hydroxylase LpxO	Bordetella genomosp. 6
WP_086138000.1	MULTISPECIES: lipid A hydroxylase LpxO	Janthinobacterium
WP_086147916.1	MULTISPECIES: lipid A hydroxylase LpxO	Janthinobacterium
WP_086180024.1	lipid A hydroxylase LpxO	Acinetobacter sp. ANC 4558
WP_086202043.1	lipid A hydroxylase LpxO	Acinetobacter sp. ANC 4999
WP_086209716.1	lipid A hydroxylase LpxO	Acinetobacter sp. ANC 4204
WP_086400335.1	lipid A hydroxylase LpxO	Acinetobacter pittii
WP_086496638.1	lipid A hydroxylase LpxO	Acinetobacter seifertii
WP_086580015.1	lipid A hydroxylase LpxO	Serratia marcescens
WP_086623459.1	lipid A hydroxylase LpxO	Kushneria konosiri
WP_086872374.1	lipid A hydroxylase LpxO	Kosakonia pseudosacchari
WP_086901662.1	lipid A hydroxylase LpxO	Kushneria marisflavi
WP_086908864.1	aspartyl/asparaginyl beta-hydroxylase domain-containing protein	Paraburkholderia terrae
WP_086921426.1	aspartyl/asparaginyl beta-hydroxylase domain-containing protein	Variovorax sp. JS1663
WP_087011166.1	lipid A hydroxylase LpxO	Acinetobacter johnsonii
WP_087042576.1	lipid A hydroxylase LpxO	Caballeronia ptereochthonis
WP_087084401.1	aspartyl/asparaginyl beta-hydroxylase domain-containing protein	Comamonas testosteroni
WP_087123570.1	lipid A hydroxylase LpxO	Caballeronia peredens
WP_087276673.1	aspartyl/asparaginyl beta-hydroxylase domain-containing protein	Comamonas serinivorans
WP_087449319.1	lipid A hydroxylase LpxO	Enterobacter roggenkampii
WP_087452117.1	lipid A hydroxylase LpxO	Ralstonia solanacearum
WP_087467760.1	aspartyl/asparaginyl beta-hydroxylase domain-containing protein	Cellvibrio sp. PSBB006
WP_087490368.1	lipid A hydroxylase LpxO	Tatumella citrea
WP_087498714.1	lipid A hydroxylase LpxO	Klebsiella variicola
WP_087512600.1	MULTISPECIES: lipid A hydroxylase LpxO	Acinetobacter
WP_087527070.1	lipid A hydroxylase LpxO	Acinetobacter sp. WCHA55
WP_087535698.1	MULTISPECIES: lipid A hydroxylase LpxO	Acinetobacter
WP_087537488.1	lipid A hydroxylase LpxO	Acinetobacter sp. WCHA45
WP_087547952.1	lipid A hydroxylase LpxO	Acinetobacter sp. WCHA39
WP_087611922.1	aspartyl/asparaginyl beta-hydroxylase domain-containing protein	Marinomonas sp. QM202
WP_087621070.1	lipid A hydroxylase LpxO	Acinetobacter populi
WP_087750542.1	aspartyl/asparaginyl beta-hydroxylase domain-containing protein	Paraburkholderia caledonica
WP_087778614.1	lipid A hydroxylase LpxO	Pigmentiphaga sp. NML080357
WP_087798789.1	lipid A hydroxylase LpxO	Klebsiella pneumoniae
WP_087833767.1	lipid A hydroxylase LpxO	Klebsiella pneumoniae
WP_087841027.1	lipid A hydroxylase LpxO	Pigmentiphaga sp. NML030171
WP_087848052.1	lipid A hydroxylase LpxO	Klebsiella pneumoniae
WP_087849603.1	lipid A hydroxylase LpxO	Klebsiella quasipneumoniae
WP_088139434.1	lipid A hydroxylase LpxO	Achromobacter xylosoxidans
WP_088152876.1	aspartyl/asparaginyl beta-hydroxylase domain-containing protein	Inquilinus limosus
WP_088158579.1	lipid A hydroxylase LpxO	Achromobacter xylosoxidans
WP_088384483.1	aspartyl/asparaginyl beta-hydroxylase domain-containing protein	Roseateles aquatilis
WP_088433843.1	aspartyl/asparaginyl beta-hydroxylase domain-containing protein	Stenotrophomonas maltophilia
WP_088481214.1	aspartyl/asparaginyl beta-hydroxylase domain-containing protein	Pelomonas puraquae
WP_088516217.1	lipid A hydroxylase LpxO	Pantoea sp. VS1
WP_088526587.1	aspartyl/asparaginyl beta-hydroxylase domain-containing protein	Polynucleobacter aenigmaticus
WP_088591598.1	lipid A hydroxylase LpxO	Achromobacter marplatensis
WP_088600195.1	MULTISPECIES: lipid A hydroxylase LpxO	Achromobacter
WP_088602923.1	lipid A hydroxylase LpxO	Candidimonas nitroreducens
WP_088605142.1	aspartyl/asparaginyl beta-hydroxylase domain-containing protein	Candidimonas nitroreducens
WP_088709764.1	lipid A hydroxylase LpxO	Noviherbaspirillum denitrificans
WP_088737388.1	aspartyl/asparaginyl beta-hydroxylase domain-containing protein	Xenophilus sp. AP218F
WP_088912373.1	aspartyl/asparaginyl beta-hydroxylase domain-containing protein	Raoultella ornithinolytica
WP_089034272.1	aspartyl/asparaginyl beta-hydroxylase domain-containing protein	Alcanivorax sp. N3-2A
WP_089072748.1	aspartyl/asparaginyl beta-hydroxylase domain-containing protein	Paraphotobacterium marinum
WP_089074015.1	aspartyl/asparaginyl beta-hydroxylase domain-containing protein	Paraphotobacterium marinum
WP_089094515.1	lipid A hydroxylase LpxO	Xanthomonas citri
WP_089169682.1	lipid A hydroxylase LpxO	Azotobacter chroococcum
WP_089184728.1	lipid A hydroxylase LpxO	Serratia marcescens
WP_089186096.1	lipid A hydroxylase LpxO	Serratia marcescens
WP_089196297.1	lipid A hydroxylase LpxO	Serratia marcescens
WP_089397264.1	lipid A hydroxylase LpxO	Noviherbaspirillum humi
WP_089469542.1	lipid A hydroxylase LpxO	Burkholderia sp. AU16741
WP_089605933.1	lipid A hydroxylase LpxO	Acinetobacter piscicola
WP_089979187.1	aspartyl/asparaginyl beta-hydroxylase domain-containing protein	Luteibacter sp. UNCMF331Sha3.1
WP_090054354.1	aspartyl/asparaginyl beta-hydroxylase domain-containing protein	Luteibacter sp. 329MFSha
WP_090134189.1	lipid A hydroxylase LpxO	Kushneria avicenniae
WP_090177760.1	aspartyl/asparaginyl beta-hydroxylase domain-containing protein	Luteibacter sp. UNC138MFCol5.1
WP_090187680.1	MULTISPECIES: lipid A hydroxylase LpxO	Duganella
WP_090434644.1	lipid A hydroxylase LpxO	Duganella sp. CF458
WP_090450279.1	aspartyl/asparaginyl beta-hydroxylase domain-containing protein	Dyella sp. OK004
WP_090621433.1	lipid A hydroxylase LpxO	Azotobacter beijerinckii
WP_090728932.1	lipid A hydroxylase LpxO	Azotobacter beijerinckii
WP_090896952.1	lipid A hydroxylase LpxO	Azotobacter beijerinckii
WP_090937180.1	lipid A hydroxylase LpxO	Azotobacter beijerinckii
WP_091333048.1	aspartyl/asparaginyl beta-hydroxylase domain-containing protein	Frateuria terrea
WP_091469294.1	lipid A hydroxylase LpxO	Methylophilus rhizosphaerae
WP_091634053.1	lipid A hydroxylase LpxO	Lysobacter sp. cf310
WP_091662470.1	lipid A hydroxylase LpxO	Massilia sp. PDC64
WP_091664506.1	aspartyl/asparaginyl beta-hydroxylase domain-containing protein	Massilia sp. PDC64
WP_091734142.1	aspartyl/asparaginyl beta-hydroxylase domain-containing protein	Mitsuaria sp. PDC51
WP_091797736.1	lipid A hydroxylase LpxO	Lysobacter sp. yr284
WP_091809815.1	aspartyl/asparaginyl beta-hydroxylase domain-containing protein	Burkholderia sp. WP9
WP_091875997.1	lipid A hydroxylase LpxO	Massilia yuzhufengensis
WP_091891928.1	aspartyl/asparaginyl beta-hydroxylase domain-containing protein	Bradyrhizobium sp. Rc2d
WP_091907279.1	lipid A hydroxylase LpxO	Burkholderia sp. JS23
WP_091994401.1	aspartyl/asparaginyl beta-hydroxylase domain-containing protein	Burkholderia sp. TNe-862
WP_092023083.1	aspartyl/asparaginyl beta-hydroxylase domain-containing protein	Bradyrhizobium sp. OK095
WP_092089510.1	aspartyl/asparaginyl beta-hydroxylase domain-containing protein	Bradyrhizobium sp. R5
WP_092115489.1	aspartyl/asparaginyl beta-hydroxylase domain-containing protein	Bradyrhizobium erythrophlei
WP_092138950.1	lipid A hydroxylase LpxO	Cupriavidus sp. YR651
WP_092190790.1	aspartyl/asparaginyl beta-hydroxylase domain-containing protein	Bradyrhizobium sp. cf659
WP_092213253.1	aspartyl/asparaginyl beta-hydroxylase domain-containing protein	Bradyrhizobium arachidis
WP_092261080.1	aspartyl/asparaginyl beta-hydroxylase domain-containing protein	Bradyrhizobium sp. Rc3b
WP_092292257.1	MULTISPECIES: lipid A hydroxylase LpxO	Cupriavidus
WP_092300485.1	aspartyl/asparaginyl beta-hydroxylase domain-containing protein	Bradyrhizobium sp. Ghvi
WP_092308330.1	MULTISPECIES: lipid A hydroxylase LpxO	Cupriavidus
WP_092358894.1	lipid A hydroxylase LpxO	Collimonas sp. OK242
WP_092401180.1	lipid A hydroxylase LpxO	Collimonas sp. OK412
WP_092416449.1	MULTISPECIES: lipid A hydroxylase LpxO	Collimonas
WP_092581615.1	lipid A hydroxylase LpxO	Achromobacter sp. NFACC18-2
WP_092594692.1	lipid A hydroxylase LpxO	Ralstonia sp. 25mfcol4.1
WP_092700406.1	aspartyl/asparaginyl beta-hydroxylase domain-containing protein	Rhodanobacter glycinis
WP_092710062.1	lipid A hydroxylase LpxO	Acinetobacter sp. yr461
WP_092716580.1	lipid A hydroxylase LpxO	Janthinobacterium sp. OK676
WP_092766639.1	lipid A hydroxylase LpxO	Acinetobacter sp. DSM 11652
WP_092797515.1	MULTISPECIES: lipid A hydroxylase LpxO	Janthinobacterium
WP_092874504.1	lipid A hydroxylase LpxO	Izhakiella capsodis
WP_092875760.1	lipid A hydroxylase LpxO	Izhakiella capsodis
WP_092947799.1	aspartyl/asparaginyl beta-hydroxylase domain-containing protein	Roseateles sp. YR242
WP_092969770.1	lipid A hydroxylase LpxO	Ralstonia sp. NFACC01
WP_093015250.1	lipid A hydroxylase LpxO	Variovorax sp. OV700
WP_093058112.1	MULTISPECIES: lipid A hydroxylase LpxO	Variovorax
WP_093110023.1	aspartyl/asparaginyl beta-hydroxylase domain-containing protein	Variovorax sp. CF079
WP_093130168.1	MULTISPECIES: lipid A hydroxylase LpxO	Variovorax
WP_093197469.1	MULTISPECIES: lipid A hydroxylase LpxO	Variovorax
WP_093238461.1	lipid A hydroxylase LpxO	Variovorax sp. EL159
WP_093294322.1	aspartyl/asparaginyl beta-hydroxylase domain-containing protein	Pseudoxanthomonas sp. CF385
WP_093340613.1	lipid A hydroxylase LpxO	Variovorax sp. PDC80
WP_093437663.1	lipid A hydroxylase LpxO	Variovorax sp. 770b2
WP_093532731.1	aspartyl/asparaginyl beta-hydroxylase domain-containing protein	Stenotrophomonas rhizophila
WP_093536749.1	aspartyl/asparaginyl beta-hydroxylase domain-containing protein	Stenotrophomonas rhizophila
WP_093553532.1	lipid A hydroxylase LpxO	Massilia namucuonensis
WP_094001225.1	aspartyl/asparaginyl beta-hydroxylase domain-containing protein	Stenotrophomonas sp. CC120222-04
WP_094085125.1	lipid A hydroxylase LpxO	Enterobacter cloacae
WP_094198273.1	lipid A hydroxylase LpxO	Alcaligenes faecalis
WP_094443816.1	lipid A hydroxylase LpxO	Janthinobacterium sp. PC23-8
WP_094564881.1	lipid A hydroxylase LpxO	Herbaspirillum sp. meg3
WP_094644922.1	lipid A hydroxylase LpxO	Klebsiella pneumoniae
WP_094800845.1	lipid A hydroxylase LpxO	Bordetella genomosp. 5
WP_094802737.1	lipid A hydroxylase LpxO	Bordetella genomosp. 5
WP_094811882.1	lipid A hydroxylase LpxO	Bordetella genomosp. 12
WP_094814293.1	lipid A hydroxylase LpxO	Bordetella genomosp. 12
WP_094822157.1	lipid A hydroxylase LpxO	Bordetella genomosp. 4
WP_094825879.1	lipid A hydroxylase LpxO	Bordetella genomosp. 1
WP_094828243.1	lipid A hydroxylase LpxO	Bordetella genomosp. 1
WP_094832995.1	lipid A hydroxylase LpxO	Bordetella genomosp. 1
WP_094840745.1	lipid A hydroxylase LpxO	Bordetella genomosp. 11
WP_094842783.1	lipid A hydroxylase LpxO	Bordetella genomosp. 11
WP_094846067.1	lipid A hydroxylase LpxO	Bordetella genomosp. 9
WP_094848113.1	lipid A hydroxylase LpxO	Bordetella genomosp. 9
WP_094852897.1	lipid A hydroxylase LpxO	Bordetella genomosp. 10
WP_094855290.1	lipid A hydroxylase LpxO	Bordetella genomosp. 10
WP_094891526.1	aspartyl/asparaginyl beta-hydroxylase domain-containing protein	Bradyrhizobium sp. 2 39S1MB
WP_094945287.1	lipid A hydroxylase LpxO	Klebsiella pneumoniae
WP_094962625.1	lipid A hydroxylase LpxO	Klebsiella pneumoniae
WP_094964423.1	lipid A hydroxylase LpxO	Salmonella enterica
WP_094972424.1	aspartyl/asparaginyl beta-hydroxylase domain-containing protein	Bradyrhizobium sp. 3 85S1MB
WP_094986136.1	aspartyl/asparaginyl beta-hydroxylase domain-containing protein	Cellvibrio mixtus
WP_095055980.1	aspartyl/asparaginyl beta-hydroxylase domain-containing protein, partial	Salmonella enterica
WP_095420362.1	aspartyl/asparaginyl beta-hydroxylase domain-containing protein	Paraburkholderia aromaticivorans
WP_095429370.1	lipid A hydroxylase LpxO	Enterobacter cloacae
WP_095455738.1	lipid A hydroxylase LpxO	Enterobacter cloacae
WP_095491145.1	aspartyl/asparaginyl beta-hydroxylase domain-containing protein	Mesorhizobium temperatum
WP_095610290.1	aspartyl/asparaginyl beta-hydroxylase domain-containing protein	Tamilnaduibacter salinus
WP_095735472.1	aspartyl/asparaginyl beta-hydroxylase domain-containing protein	Bradyrhizobium sp. UFLA03-84
WP_095746352.1	lipid A hydroxylase LpxO	Variovorax boronicumulans
WP_095907242.1	lipid A hydroxylase LpxO	Enterobacter cloacae
WP_096235344.1	lipid A hydroxylase LpxO	Janthinobacterium svalbardensis
WP_096499182.1	lipid A hydroxylase LpxO	Burkholderia sp. IDO3
WP_096672373.1	aspartyl/asparaginyl beta-hydroxylase domain-containing protein	Polynucleobacter meluiroseus
WP_096732703.1	lipid A hydroxylase LpxO	Acinetobacter guillouiae
WP_096733124.1	aspartyl/asparaginyl beta-hydroxylase domain-containing protein	Acinetobacter guillouiae
WP_096744702.1	MULTISPECIES: lipid A hydroxylase LpxO	Ralstonia
WP_096833935.1	lipid A hydroxylase LpxO	Klebsiella quasipneumoniae
WP_097101843.1	lipid A hydroxylase LpxO	Serratia sp. JKS296
WP_097377165.1	lipid A hydroxylase LpxO	Salmonella enterica
WP_097399800.1	lipid A hydroxylase LpxO	Kosakonia pseudosacchari
WP_097461929.1	aspartyl/asparaginyl beta-hydroxylase domain-containing protein	Mangrovitalea sediminis
WP_097532249.1	aspartyl/asparaginyl beta-hydroxylase domain-containing protein	Bradyrhizobium diazoefficiens
WP_097664722.1	aspartyl/asparaginyl beta-hydroxylase domain-containing protein	Bradyrhizobium sp. Y36
WP_097674802.1	aspartyl/asparaginyl beta-hydroxylase domain-containing protein	Bradyrhizobium sp. C9
WP_098495882.1	lipid A hydroxylase LpxO	Collimonas sp. PA-H2
WP_098931909.1	lipid A hydroxylase LpxO	Serratia fonticola
WP_099047426.1	aspartyl/asparaginyl beta-hydroxylase domain-containing protein	Stenotrophomonas rhizophila
WP_099064385.1	lipid A hydroxylase LpxO	Serratia sp. BW106
WP_099393560.1	lipid A hydroxylase LpxO	Janthinobacterium sp. BJB446
WP_099405025.1	lipid A hydroxylase LpxO	Chitinimonas sp. BJB300
WP_099455962.1	lipid A hydroxylase LpxO	Klebsiella pneumoniae
WP_099495327.1	aspartyl/asparaginyl beta-hydroxylase domain-containing protein	Stenotrophomonas maltophilia
WP_099528901.1	lipid A hydroxylase LpxO	Yersinia kristensenii
WP_099554894.1	aspartyl/asparaginyl beta-hydroxylase domain-containing protein	Stenotrophomonas maltophilia
WP_099651737.1	aspartyl/asparaginyl beta-hydroxylase domain-containing protein	Rhodanobacter sp. TND4EH1
WP_099664101.1	lipid A hydroxylase LpxO	Janthinobacterium sp. 13
WP_099706327.1	MULTISPECIES: lipid A hydroxylase LpxO	Erwinia
WP_099735384.1	aspartyl/asparaginyl beta-hydroxylase domain-containing protein	Comamonas sp. 26
WP_099784388.1	MULTISPECIES: lipid A hydroxylase LpxO	Serratia
WP_099785690.1	aspartyl/asparaginyl beta-hydroxylase domain-containing protein	Stenotrophomonas indicatrix
WP_099785988.1	MULTISPECIES: lipid A hydroxylase LpxO	Serratia
WP_099791811.1	lipid A hydroxylase LpxO	Variovorax sp. 54
WP_099819729.1	aspartyl/asparaginyl beta-hydroxylase domain-containing protein	Stenotrophomonas sp. LMG 10879
WP_099863153.1	aspartyl/asparaginyl beta-hydroxylase domain-containing protein	Mitsuaria sp. HWN-4
WP_100050021.1	aspartyl/asparaginyl beta-hydroxylase domain-containing protein	Stenotrophomonas maltophilia
WP_100111990.1	lipid A hydroxylase LpxO	Klebsiella pneumoniae
WP_100124518.1	lipid A hydroxylase LpxO	Enterobacter cloacae
WP_100177360.1	aspartyl/asparaginyl beta-hydroxylase domain-containing protein	Bradyrhizobium sp. TSA1
WP_100233828.1	aspartyl/asparaginyl beta-hydroxylase domain-containing protein	Bradyrhizobium sp. INPA54B
WP_100242760.1	lipid A hydroxylase LpxO	Acinetobacter tandoii
WP_100379886.1	aspartyl/asparaginyl beta-hydroxylase domain-containing protein	Polynucleobacter sp. UB-Domo-W1
WP_100442104.1	aspartyl/asparaginyl beta-hydroxylase domain-containing protein	Stenotrophomonas maltophilia
WP_100443710.1	aspartyl/asparaginyl beta-hydroxylase domain-containing protein	Stenotrophomonas maltophilia
WP_100469804.1	aspartyl/asparaginyl beta-hydroxylase domain-containing protein	Stenotrophomonas maltophilia
WP_100675871.1	MULTISPECIES: lipid A hydroxylase LpxO	Klebsiella
WP_100857002.1	lipid A hydroxylase LpxO	Achromobacter spanius
WP_100886104.1	lipid A hydroxylase LpxO	Acinetobacter bereziniae
WP_100955313.1	aspartyl/asparaginyl beta-hydroxylase domain-containing protein	Bradyrhizobium sp. SK17
WP_101084323.1	aspartyl/asparaginyl beta-hydroxylase domain-containing protein	Psychromonas sp. Urea-02u-13
WP_101099275.1	MULTISPECIES: aspartyl/asparaginyl beta-hydroxylase domain-containing protein	Stenotrophomonas
WP_101139683.1	lipid A hydroxylase LpxO	Klebsiella sp. T11
WP_101228695.1	aspartyl/asparaginyl beta-hydroxylase domain-containing protein	Colwellia sp. 75C3
WP_101363015.1	lipid A hydroxylase LpxO	Xanthomonas prunicola
WP_101452764.1	lipid A hydroxylase LpxO	Serratia marcescens
WP_101481209.1	lipid A hydroxylase LpxO	Janthinobacterium sp. 61
WP_101489287.1	lipid A hydroxylase LpxO	Variovorax sp. RO1
WP_101664196.1	lipid A hydroxylase LpxO	Acinetobacter pittii
WP_101676331.1	aspartyl/asparaginyl beta-hydroxylase domain-containing protein	Alcanivorax mobilis
WP_101683332.1	lipid A hydroxylase LpxO	Cupriavidus pauculus
WP_101705324.1	lipid A hydroxylase LpxO	Klebsiella aerogenes
WP_101706689.1	lipid A hydroxylase LpxO	Chromobacterium sp. ATCC 53434
WP_101837667.1	lipid A hydroxylase LpxO	Xanthomonas oryzae
WP_101855541.1	lipid A hydroxylase LpxO	Klebsiella variicola
WP_101972002.1	lipid A hydroxylase LpxO	Klebsiella pneumoniae
WP_101992569.1	lipid A hydroxylase LpxO	Klebsiella quasipneumoniae
WP_101997305.1	lipid A hydroxylase LpxO	Klebsiella quasipneumoniae
WP_102003243.1	lipid A hydroxylase LpxO, partial	Klebsiella quasipneumoniae
WP_102004632.1	lipid A hydroxylase LpxO	Klebsiella quasipneumoniae
WP_102007136.1	lipid A hydroxylase LpxO	Klebsiella quasipneumoniae
WP_102123012.1	lipid A hydroxylase LpxO	Janthinobacterium sp. ROICE36
WP_102255498.1	lipid A hydroxylase LpxO	Xanthomonas arboricola
WP_102303509.1	aspartyl/asparaginyl beta-hydroxylase domain-containing protein	Dyella sp. AD56
WP_102553727.1	aspartyl/asparaginyl beta-hydroxylase domain-containing protein	Vibrio splendidus
WP_102580292.1	lipid A hydroxylase LpxO	Xanthomonas arboricola
WP_102773578.1	MULTISPECIES: lipid A hydroxylase LpxO	Achromobacter
WP_102774589.1	lipid A hydroxylase LpxO	Achromobacter pulmonis
WP_102790312.1	aspartyl/asparaginyl beta-hydroxylase domain-containing protein	Alcanivorax sp. MD8A
WP_102802294.1	lipid A hydroxylase LpxO	Dickeya zeae
WP_102946130.1	aspartyl/asparaginyl beta-hydroxylase domain-containing protein	Stenotrophomonas sp. VV52
WP_102985369.1	lipid A hydroxylase LpxO	Serratia marcescens
WP_103101037.1	lipid A hydroxylase LpxO	Serratia marcescens
WP_103101405.1	lipid A hydroxylase LpxO	Serratia marcescens
WP_103153973.1	aspartyl/asparaginyl beta-hydroxylase domain-containing protein	Paraburkholderia hospita
WP_103154245.1	aspartyl/asparaginyl beta-hydroxylase domain-containing protein	Paraburkholderia hospita
WP_103216942.1	aspartyl/asparaginyl beta-hydroxylase domain-containing protein	Halobacteriovorax sp. DA5
WP_103254666.1	aspartyl/asparaginyl beta-hydroxylase domain-containing protein	Paraburkholderia terrae
WP_103273618.1	lipid A hydroxylase LpxO	Achromobacter sp. AONIH1
WP_103275745.1	lipid A hydroxylase LpxO	Achromobacter sp. AONIH1
WP_103321161.1	lipid A hydroxylase LpxO	Chromobacterium sp. MWU13-2610
WP_103555193.1	lipid A hydroxylase LpxO	Klebsiella pneumoniae
WP_103700091.1	aspartyl/asparaginyl beta-hydroxylase domain-containing protein	Xanthomonas campestris
WP_103707755.1	aspartyl/asparaginyl beta-hydroxylase domain-containing protein	Paraburkholderia eburnea
WP_103767408.1	MULTISPECIES: lipid A hydroxylase LpxO	Serratia
WP_103772293.1	lipid A hydroxylase LpxO	Serratia marcescens
WP_103851311.1	lipid A hydroxylase LpxO	Acinetobacter calcoaceticus/baumannii complex sp. ABNIH27
WP_103903880.1	lipid A hydroxylase LpxO	Chromobacterium sp. MWU14-2602
WP_104002483.1	aspartyl/asparaginyl beta-hydroxylase domain-containing protein	Marinobacterium lutimaris
WP_104190269.1	lipid A hydroxylase LpxO	Klebsiella pneumoniae
WP_104229117.1	aspartyl/asparaginyl beta-hydroxylase domain-containing protein	Solimonas fluminis
WP_104413337.1	lipid A hydroxylase LpxO	Achromobacter xylosoxidans
WP_104471810.1	lipid A hydroxylase LpxO	Acinetobacter indicus
WP_104511474.1	lipid A hydroxylase LpxO	Acinetobacter indicus
WP_104534438.1	lipid A hydroxylase LpxO	Xanthomonas arboricola
WP_104551521.1	lipid A hydroxylase LpxO	Xanthomonas hortorum
WP_104563484.1	lipid A hydroxylase LpxO	Xanthomonas arboricola
WP_104582722.1	aspartyl/asparaginyl beta-hydroxylase domain-containing protein	Xanthomonas arboricola
WP_104586225.1	lipid A hydroxylase LpxO	Xanthomonas melonis
WP_104590986.1	lipid A hydroxylase LpxO	Xanthomonas arboricola
WP_104598001.1	lipid A hydroxylase LpxO	Xanthomonas arboricola
WP_104605449.1	lipid A hydroxylase LpxO	Xanthomonas cucurbitae
WP_104610315.1	lipid A hydroxylase LpxO	Ralstonia mannitolilytica
WP_104611761.1	lipid A hydroxylase LpxO	Xanthomonas pisi
WP_104614267.1	lipid A hydroxylase LpxO	Xanthomonas dyei
WP_104623551.1	lipid A hydroxylase LpxO	Xanthomonas arboricola
WP_104852945.1	lipid A hydroxylase LpxO	Acinetobacter sp. SWBY1
WP_104933195.1	lipid A hydroxylase LpxO	Pantoea ananatis
WP_104949635.1	lipid A hydroxylase LpxO	Lelliottia nimipressuralis
WP_104989184.1	lipid A hydroxylase LpxO	Acinetobacter indicus
WP_105061364.1	aspartyl/asparaginyl beta-hydroxylase domain-containing protein	Photobacterium angustum
WP_105078669.1	lipid A hydroxylase LpxO	Pantoea ananatis
WP_105192320.1	lipid A hydroxylase LpxO	Perlucidibaca sp. HR-E
WP_105230607.1	MULTISPECIES: lipid A hydroxylase LpxO	Serratia
WP_105231564.1	MULTISPECIES: lipid A hydroxylase LpxO	Serratia
WP_105238093.1	lipid A hydroxylase LpxO	Achromobacter spanius
WP_105380553.1	lipid A hydroxylase LpxO	Massilia phosphatilytica
WP_105481122.1	aspartyl/asparaginyl beta-hydroxylase domain-containing protein	Burkholderiales bacterium
WP_105558533.1	lipid A hydroxylase LpxO	Achromobacter sp. MYb9
WP_105590746.1	lipid A hydroxylase LpxO	Pantoea coffeiphila
WP_105713335.1	aspartyl/asparaginyl beta-hydroxylase domain-containing protein	Acinetobacter sp. MYb10
WP_105756265.1	lipid A hydroxylase LpxO	Burkholderia multivorans
WP_105760970.1	lipid A hydroxylase LpxO	Burkholderia multivorans
WP_105767656.1	lipid A hydroxylase LpxO	Burkholderia multivorans
WP_105768990.1	lipid A hydroxylase LpxO	Burkholderia multivorans
WP_105788724.1	lipid A hydroxylase LpxO	Burkholderia ambifaria
WP_105798244.1	lipid A hydroxylase LpxO	Burkholderia cenocepacia
WP_105813670.1	lipid A hydroxylase LpxO	Burkholderia multivorans
WP_105821932.1	lipid A hydroxylase LpxO	Burkholderia multivorans
WP_105824129.1	lipid A hydroxylase LpxO	Burkholderia multivorans
WP_105830150.1	lipid A hydroxylase LpxO	Burkholderia ambifaria
WP_105842942.1	lipid A hydroxylase LpxO	Burkholderia multivorans
WP_106075816.1	lipid A hydroxylase LpxO	Chromobacterium amazonense
WP_106095047.1	lipid A hydroxylase LpxO	Salmonella enterica
WP_106105198.1	lipid A hydroxylase LpxO	Enterobacter roggenkampii
WP_106228041.1	aspartyl/asparaginyl beta-hydroxylase domain-containing protein	beta proteobacterium MWH-P2sevCIIIb
WP_106328367.1	aspartyl/asparaginyl beta-hydroxylase domain-containing protein	Rhizobium tropici
WP_106477769.1	lipid A hydroxylase LpxO	Halomonadaceae bacterium R4HLG17
WP_106550826.1	aspartyl/asparaginyl beta-hydroxylase domain-containing protein	Stenotrophomonas maltophilia
WP_106560778.1	aspartyl/asparaginyl beta-hydroxylase domain-containing protein	Variovorax sp. WS11
WP_106805891.1	lipid A hydroxylase LpxO	Salmonella enterica
WP_106827361.1	aspartyl/asparaginyl beta-hydroxylase domain-containing protein	Burkholderiales bacterium
WP_106929999.1	lipid A hydroxylase LpxO	Kluyvera ascorbata
WP_106938772.1	lipid A hydroxylase LpxO	Klebsiella quasipneumoniae
WP_106951548.1	aspartyl/asparaginyl beta-hydroxylase domain-containing protein	Bradyrhizobium sp. MOS003
WP_107008378.1	lipid A hydroxylase LpxO	Acinetobacter sp. WCHAc060041
WP_107143753.1	lipid A hydroxylase LpxO	Massilia armeniaca
WP_107227105.1	lipid A hydroxylase LpxO	Serratia sp. Nf2
WP_107313472.1	lipid A hydroxylase LpxO	Burkholderia metallica
WP_107801732.1	aspartyl/asparaginyl beta-hydroxylase domain-containing protein	Chromobacterium sp. Panama
WP_107876490.1	MULTISPECIES: lipid A hydroxylase LpxO	Massilia
WP_107915316.1	aspartyl/asparaginyl beta-hydroxylase domain-containing protein	Luteibacter sp. OK325
WP_107939690.1	aspartyl/asparaginyl beta-hydroxylase domain-containing protein	Sinobacteraceae bacterium GT1R17
WP_107972893.1	lipid A hydroxylase LpxO	Acinetobacter seifertii
WP_107980419.1	lipid A hydroxylase LpxO	Massilia sp. GV045
WP_108006492.1	lipid A hydroxylase LpxO	Achromobacter mucicolens
WP_108136034.1	MULTISPECIES: lipid A hydroxylase LpxO	Variovorax
WP_108143458.1	lipid A hydroxylase LpxO	Stenotrophomonas panacihumi
WP_108266563.1	aspartyl/asparaginyl beta-hydroxylase domain-containing protein	Stenotrophomonas sp. HMWF023
WP_108389698.1	lipid A hydroxylase LpxO	Klebsiella aerogenes
WP_108419320.1	lipid A hydroxylase LpxO	Klebsiella aerogenes
WP_108442541.1	lipid A hydroxylase LpxO	Glaciimonas sp. PCH181
WP_108470167.1	aspartyl/asparaginyl beta-hydroxylase domain-containing protein	Polynucleobacter difficilis
WP_108471610.1	aspartyl/asparaginyl beta-hydroxylase domain-containing protein	Rhodanobacter thiooxydans
WP_108509237.1	aspartyl/asparaginyl beta-hydroxylase domain-containing protein	Polynucleobacter acidiphobus
WP_108603680.1	aspartyl/asparaginyl beta-hydroxylase domain-containing protein	Catenovulum sp. CCB-QB4
WP_108620069.1	aspartyl/asparaginyl beta-hydroxylase domain-containing protein	Bordetella sp. HZ20
WP_108631397.1	lipid A hydroxylase LpxO	Salmonella enterica
WP_108638552.1	lipid A hydroxylase LpxO	Salmonella enterica
WP_108728747.1	lipid A hydroxylase LpxO	Alcaligenes aquatilis
WP_108751136.1	MULTISPECIES: aspartyl/asparaginyl beta-hydroxylase domain-containing protein	Stenotrophomonas maltophilia group
WP_108790471.1	aspartyl/asparaginyl beta-hydroxylase domain-containing protein	Ruegeria mediterranea
WP_108842798.1	lipid A hydroxylase LpxO	Kushneria phyllosphaerae
WP_108853153.1	lipid A hydroxylase LpxO	Xanthomonas fragariae
WP_109061952.1	lipid A hydroxylase LpxO	Bordetella sp. 3d-2-2
WP_109126129.1	aspartyl/asparaginyl beta-hydroxylase domain-containing protein	Dyella sp. C11
WP_109143127.1	aspartyl/asparaginyl beta-hydroxylase domain-containing protein	Bradyrhizobium sp. SUTN9-2
WP_109254414.1	lipid A hydroxylase LpxO	Salmonella enterica
WP_109310361.1	lipid A hydroxylase LpxO	Salmonella enterica
WP_109343562.1	lipid A hydroxylase LpxO	Massilia oculi
WP_109439529.1	lipid A hydroxylase LpxO	Acinetobacter haemolyticus
WP_109439742.1	lipid A hydroxylase LpxO	Acinetobacter haemolyticus
WP_109483876.1	aspartyl/asparaginyl beta-hydroxylase domain-containing protein	Paraburkholderia sp. C35
WP_109580477.1	lipid A hydroxylase LpxO	Cupriavidus plantarum
WP_109584086.1	aspartyl/asparaginyl beta-hydroxylase domain-containing protein	Cupriavidus plantarum
WP_109701484.1	lipid A hydroxylase LpxO	Gammaproteobacteria bacterium ESL0073
WP_109701523.1	aspartyl/asparaginyl beta-hydroxylase domain-containing protein	Gammaproteobacteria bacterium ESL0073
WP_109721840.1	aspartyl/asparaginyl beta-hydroxylase domain-containing protein	Fulvimonas soli
WP_109846217.1	lipid A hydroxylase LpxO	Enterobacter sp. CGMCC 5087
WP_110116675.1	aspartyl/asparaginyl beta-hydroxylase domain-containing protein	Bradyrhizobium diazoefficiens
WP_110197380.1	lipid A hydroxylase LpxO	Klebsiella pneumoniae
WP_110209245.1	lipid A hydroxylase LpxO	Klebsiella pneumoniae
WP_110214881.1	lipid A hydroxylase LpxO	Klebsiella variicola
WP_110221209.1	lipid A hydroxylase LpxO	Klebsiella variicola
WP_110245559.1	lipid A hydroxylase LpxO	Klebsiella pneumoniae
WP_110266784.1	aspartyl/asparaginyl beta-hydroxylase domain-containing protein	Sinimarinibacterium flocculans
WP_110371403.1	lipid A hydroxylase LpxO	Erwinia sp. AG740
WP_110398609.1	lipid A hydroxylase LpxO	Salmonella enterica
WP_110419792.1	lipid A hydroxylase LpxO	Burkholderia vietnamiensis
WP_110575844.1	aspartyl/asparaginyl beta-hydroxylase domain-containing protein	Marinomonas alcarazii
WP_110603178.1	MULTISPECIES: lipid A hydroxylase LpxO	Salinicola
WP_110631838.1	lipid A hydroxylase LpxO	Salinicola salarius
WP_110651155.1	lipid A hydroxylase LpxO	Salinicola peritrichatus
WP_110657519.1	lipid A hydroxylase LpxO	Salinicola sp. CPA60
WP_110667897.1	lipid A hydroxylase LpxO	Salinicola halophilus
WP_110678400.1	MULTISPECIES: lipid A hydroxylase LpxO	Salinicola
WP_110692750.1	lipid A hydroxylase LpxO	Salinicola sp. CR45
WP_110716909.1	lipid A hydroxylase LpxO	Salinicola acroporae
WP_110849358.1	MULTISPECIES: lipid A hydroxylase LpxO	Duganella
WP_110921323.1	lipid A hydroxylase LpxO	Klebsiella aerogenes
WP_110957614.1	lipid A hydroxylase LpxO	Pantoea ananatis
WP_110975683.1	lipid A hydroxylase LpxO	Acinetobacter sp. WCHAc060042
WP_111097132.1	aspartyl/asparaginyl beta-hydroxylase domain-containing protein	Stenotrophomonas maltophilia
WP_111111473.1	aspartyl/asparaginyl beta-hydroxylase domain-containing protein	Stenotrophomonas maltophilia
WP_111175848.1	aspartyl/asparaginyl beta-hydroxylase domain-containing protein	Stenotrophomonas maltophilia
WP_111187245.1	aspartyl/asparaginyl beta-hydroxylase domain-containing protein	Stenotrophomonas maltophilia
WP_111187526.1	aspartyl/asparaginyl beta-hydroxylase domain-containing protein, partial	Stenotrophomonas maltophilia
WP_111205623.1	aspartyl/asparaginyl beta-hydroxylase domain-containing protein	Stenotrophomonas maltophilia
WP_111282749.1	lipid A hydroxylase LpxO	Acinetobacter radioresistens
WP_111310741.1	lipid A hydroxylase LpxO	Burkholderia multivorans
WP_111755552.1	aspartyl/asparaginyl beta-hydroxylase domain-containing protein	Paucimonas lemoignei
WP_111827066.1	lipid A hydroxylase LpxO	Achromobacter sp. HZ01
WP_111855664.1	lipid A hydroxylase LpxO	Acinetobacter oleivorans
WP_111859028.1	lipid A hydroxylase LpxO	Acinetobacter sp. CFCC 10889
WP_111885964.1	lipid A hydroxylase LpxO	Acinetobacter sp. CFCC 11171
WP_111894864.1	lipid A hydroxylase LpxO	Acinetobacter sp. MB5
WP_111895417.1	lipid A hydroxylase LpxO	Acinetobacter sp. MB5
WP_111915747.1	aspartyl/asparaginyl beta-hydroxylase domain-containing protein	Aliidiomarina sp. B3213
WP_111964191.1	lipid A hydroxylase LpxO	Enterobacter cloacae
WP_111983725.1	aspartyl/asparaginyl beta-hydroxylase domain-containing protein	Dyella jiangningensis
WP_112013220.1	lipid A hydroxylase LpxO	Enterobacter sp. RIT 418
WP_112205637.1	aspartyl/asparaginyl beta-hydroxylase domain-containing protein	Polynucleobacter asymbioticus
WP_112208631.1	MULTISPECIES: aspartyl/asparaginyl beta-hydroxylase domain-containing protein	Polynucleobacter
WP_112314291.1	aspartyl/asparaginyl beta-hydroxylase domain-containing protein	Polynucleobacter sp. MWH-CNW20-3
WP_112318525.1	aspartyl/asparaginyl beta-hydroxylase domain-containing protein	Polynucleobacter sp. MWH-Creno-4B4
WP_112349744.1	lipid A hydroxylase LpxO	Serratia quinivorans
WP_112364499.1	lipid A hydroxylase LpxO	Serratia quinivorans
WP_112561905.1	aspartyl/asparaginyl beta-hydroxylase domain-containing protein	Rhizobiales bacterium
WP_112781409.1	lipid A hydroxylase LpxO	Enterobacter cloacae
WP_112899884.1	lipid A hydroxylase LpxO	Pantoea ananatis
WP_112940101.1	lipid A hydroxylase LpxO	Massilia sp. YMA4
[truncated: 98 more rows]
